# Supplementary material for: Investigation of Natural Dyes and Taxonomic Identification of Fibers Used in Chancay Textiles by Vibrational Spectroscopy and Mass Spectrometry
Source: J Proteome Res. 2025 Jan 3;24(2):710–28. doi: 10.1021/acs.jproteome.4c00809 (PMC11812008; doi:10.1021/acs.jproteome.4c00809)
Supplement: Supplementary file 2 — pr4c00809_si_002.xlsx [file pr4c00809_si_002.xlsx]

## Sheet: Table S1
Table S1. Dye marker compounds
molecule name	molecular formula	precursor charge	Color
(iso)kaempferol/luteolin methyl ether	C17H16O7	[M-H]	Yellow
2,4-dihydroxybenzoic acid	C7H6O4	[M-H]	Yellow
3,4-dihydroxybenzic acid	C7H6O4	[M-H]	Yellow
3-O-caffeoylquinic acid	C16H18O9	[M-H]	Yellow
4-hydroxy-3-methoxybenzoic acid	C8H8O4	[M-H]	Yellow
4-hydroxybenzoic acid	C7H6O3	[M-H]	Yellow
5-deoxyluteolin	C15H10O5	[M-H]	Yellow
5-O-caffeoylquinic acid	C16H18O9	[M-H]	Yellow
6-hydroxyluteolin	C15H10O7	[M-H]	Yellow
6-methoxyquercetin	C16H12O8	[M-H]	Yellow
apigenin glucoside	C21H20O10	[M-H]	Yellow
apigenin methyl ether/physcion	C16H12O5	[M-H]	Yellow
apigenin/sulfuretin/emodin	C15H10O5	[M-H]	Yellow
apigenin-7-O-glucoside	C21H20O10	[M-H]	Yellow
berberine	C20H17NO4	[M-H]	Yellow
bisdemethoxycurcumin	C19H16O4	[M-H]	Yellow
brazilein	C16H12O5	[M-H]	Yellow
brazilin	C16H14O5	[M-H]	Yellow
butein	C15 H12 O 5	[M-H]	Yellow
caffeic acid	C9H8O4	[M-H]	Yellow
caffeinic acid	C9H10N4O4	[M-H]	Yellow
chelerythrine	C21H17NO4	[M-H]	Yellow
chryoeriol	C16H12O6	[M-H]	Yellow
chrysoeriol-7-O-glucoside	C22H22O11	[M-H]	Yellow
coreopsin	C21H22O10	[M-H]	Yellow
curcumin	C21H20O6	[M-H]	Yellow
cyanidin-3-glucoside	C21H21ClO11	[M-H]	Yellow
cynarine	C25H24O12	[M-H]	Yellow
demethoxycurcumin	C20H18O5	[M-H]	Yellow
dimethylquercetagetin	C17H14O8	[M-H]	Yellow
di-O-caffeoylquinic acid	C25H24O12	[M-H]	Yellow
ellagic acid	C14H6O8	[M-H]	Yellow
eriodictyol	C15H12O6	[M-H]	Yellow
eriodictyol 7-O-glucoside	C21H22O11	[M-H]	Yellow
eupalitin/betuletol	C17H14O7	[M-H]	Yellow
eupatorin/cirsilineol	C18H16O7	[M-H]	Yellow
fisetin	C15H10O6	[M-H]	Yellow
gallic acid	C7H6O5	[M-H]	Yellow
haematein	C16H12O6	[M-H]	Yellow
hematoxylin	C16H14O6	[M-H]	Yellow
hypericin	C30H16O8	[M-H]	Yellow
isoquercetin	C21H20O12	[M-H]	Yellow
isorhamnetin	C16H12O7	[M-H]	Yellow
isorhamnetin 3-rutinoside	C28H32O16	[M-H]	Yellow
isorhamnetin 3-sulfate	C16H12O10S	[M-H]	Yellow
isorhamnetin-3-glucoside	C22H22O12	[M-H]	Yellow
kaempferol	C15H10O6	[M-H]	Yellow
kaempferol 3-glucoside	C21H20O11	[M-H]	Yellow
kaempferol 3-rutinoside	C27H30O15	[M-H]	Yellow
kumatakenin	C17H14O6	[M-H]	Yellow
kumatakenin luteolin dimethyl ether	C17H14O6	[M-H]	Yellow
lawsone	C10H6O3	[M-H]	Yellow
leptosidin	C16H12O6	[M-H]	Yellow
luteolin	C15H10O6	[M-H]	Yellow
luteolin 7-O-glucoside	C21H20O11	[M-H]	Yellow
luteolin 7-rhamnoside	C21H20O10	[M-H]	Yellow
luteolin dimethyl ether	C17H14O6	[M-H]	Yellow
luteolin glucuronide	C21H18O12	[M-H]	Yellow
luteolin methyl ether	C17H16O7	[M-H]	Yellow
maclurin	C13H10O6	[M-H]	Yellow
mangrovamide J	C15H16O6	[M-H]	Yellow
marein	C21H22O11	[M-H]	Yellow
maritimetin	C15H10O6	[M-H]	Yellow
methyl gallate	C8H8O5	[M-H]	Yellow
morin	C15H10O7	[M-H]	Yellow
myricetin	C15H10O8	[M-H]	Yellow
norsanguinarine	C19H11NO4	[M-H]	Yellow
okanin	C15H12O6	[M-H]	Yellow
okanin 3'-glucoside	C21H22O11	[M-H]	Yellow
patuletin	C16H12O8	[M-H]	Yellow
protopine	C20H19NO5	[M-H]	Yellow
purpurin	C14H8O5	[M-H]	Yellow
quercetin	C15H10O7	[M-H]	Yellow
quercetin methyl ether	C16H12O7	[M-H]	Yellow
quercetin-3-glucoside	C21H20O12	[M-H]	Yellow
quercetin-3-sulfate	C15H10O10S	[M-H]	Yellow
quercetin-4’-glucoside	C21H20O12	[M-H]	Yellow
rhamnetin	C16H12O7	[M-H]	Yellow
rutin	C27H30O16	[M-H]	Yellow
salvigenin	C18H16O6	[M-H]	Yellow
sanguinarine	C20H13NO4	[M-H]	Yellow
sideritiflavone/jaceidin/centaureidin	C18H16O8	[M-H]	Yellow
sulfuretin	C15H10O5	[M-H]	Yellow
tetrahydroxymethoxy-flavone (iso)rhamnetin 3-methylquercetin	C16H12O7	[M-H]	Yellow
trifolin	C21H20O11	[M-H]	Yellow
ursolic acid	C30H48O3	[M-H]	Yellow
2-indolinone	C8H7NO	[M-H]	Blue
6,6’-dibromoindigotin	C16H8Br2N2O2	[M-H]	Blue
caffeic acid	C9H8O4	[M-H]	Blue
chlorogenic acid	C16H18O9	[M-H]	Blue
indican	C14H17NO6	[M-H]	Blue
indigotin	C16H10N2O2	[M-H]	Blue
indirubin	C16H10N2O2	[M-H]	Blue
indoxyl acetate	C10H9NO2	[M-H]	Blue
isatin	C8H5NO2	[M-H]	Blue
2-C a/b-glucofuranoside of kermesic acid (dcIV and dcVII)	C22H20O13	[M+H]	Red
2-methoxyanthraquinone or 1-hydroxy-2-methylanthraquinone	C15H10O3	[M+H]	Red
3,4-dihydroxybenzoic acid	C7H6O4	[M+H]	Red
4-hydroxybenzoic acid	C7H6O3	[M+H]	Red
anthragallol	C14H8O5	[M+H]	Red
apigenin/sulfuretin/emodin	C15H10O5	[M+H]	Red
brazilin	C16H14O5	[M+H]	Red
caffeic acid	C9H8O4	[M+H]	Red
carminic acid	C22H20O13	[M+H]	Red
chrysophanol	C15H10O4	[M+H]	Red
dcII	C22H20O12	[M+H]	Red
dcIII	C22H21NO12	[M+H]	Red
dcIV	C22H20O13	[M+H]	Red
dcVII	C22H20O13	[M+H]	Red
dihydroxyanthraquinone	C14H8O4	[M+H]	Red
dihydroxyanthraquinone-carboxylic acid	C15H8O6	[M+H]	Red
dihydroxy-methyl-anthraquinone	C17H12O6	[M+H]	Red
emodin	C15H10O5	[M+H]	Red
flavokermesic acid glucopyranosides (dcII and dcofk)	C22H20O12	[M+H]	Red
galiosin (pseudopurpurin primeveroside)	C26H26O16	[M+H]	Red
hydrojuglone	C16H18O8	[M+H]	Red
hystazarin/alizarin/xanthopurpurin	C14H8O4	[M+H]	Red
kermesic acid	C16H10O8	[M+H]	Red
laccaic acid A	C26H19NO12	[M+H]	Red
laccaic acid B	C24H16O12	[M+H]	Red
laccaic acid C	C25H17NO13	[M+H]	Red
laccaic acid D	C16 H10 O 7	[M+H]	Red
laccaic acid E	C24H17NO11	[M+H]	Red
lucidin	C15H10O5	[M+H]	Red
lucidin primeveroside	C26H28O14	[M+H]	Red
methoxyanthraquinone	C15H10O3	[M+H]	Red
methoxymethylanthraquinone	C16H12O3	[M+H]	Red
munjistin	C15H8O6	[M+H]	Red
nordamnacanthal	C15H8O5	[M+H]	Red
palasitrin	C27H30O15	[M+H]	Red
pseudopurpurin	C15H8O7	[M+H]	Red
purpurin	C14H8O5	[M+H]	Red
quercetin	C15H10O7	[M+H]	Red
quinizarin	C14H8O4	[M+H]	Red
ruberythric acid	C25H26O13	[M+H]	Red
rubiadin	C15H10O4	[M+H]	Red
rubiadin primeveroside	C26H28O13	[M+H]	Red
rutin	C27H30O16	[M+H]	Red
Santal	C16H12O6	[M+H]	Red
santalin A	C33 H26 O10	[M+H]	Red
santalin B	C34H28O10	[M+H]	Red
santalin C	C34 H28 O10	[M+H]	Red
sideritiflavone/jaceidin/centaureidin	C18H16O8	[M+H]	Red
trihydroxyanthraquinone/emodin	C15H10O5	[M+H]	Red
xanthopurpurin dimethylether	C16H12O4	[M+H]	Red
xanthopurpurin primeveroside	C25H26O13	[M+H]	Red
(iso)kaempferol/luteolin methyl ether	C17H16O7	[M-H]	Black
(iso)rhamnetin/quercetin methyl ether	C16H12O7	[M-H]	Black
2,4-dihydroxybenzoic acid	C7H6O4	[M-H]	Black
2-C a/b-glucofuranoside of kermesic acid (dcIV and dcVII)	C22H20O13	[M-H]	Black
2-indolinone	C8H7NO	[M-H]	Black
2-methoxyanthraquinone or 1-hydroxy-2-methylanthraquinone	C15H10O3	[M-H]	Black
3,4-dihydroxybenzoic acid	C7H6O4	[M-H]	Black
3-O-caffeoylquinic acid	C16H18O9	[M-H]	Black
4-hydroxy-3-methoxybenzoic acid	C8H8O4	[M-H]	Black
4-hydroxybenzoic acid	C7H6O3	[M-H]	Black
5-deoxyluteolin	C15H10O5	[M-H]	Black
5-O-caffeoylquinic acid	C16H18O9	[M-H]	Black
6,6’-dibromoindigotin	C16H8Br2N2O2	[M-H]	Black
6-hydroxyluteolin	C15H10O7	[M-H]	Black
6-methoxyquercetin	C16H12O8	[M-H]	Black
anthragallol	C14H8O5	[M-H]	Black
apigenin	C15H10O5	[M-H]	Black
apigenin glucoside	C21H20O10	[M-H]	Black
apigenin methyl ether/physcion	C16H12O5	[M-H]	Black
apigenin/sulfuretin/emodin	C15H10O5	[M-H]	Black
apigenin-7-O-glucoside	C21H20O10	[M-H]	Black
benthamic acid	C30H48O4	[M-H]	Black
berberine	C20H17NO4	[M-H]	Black
bisdemethoxycurcumin	C19H16O4	[M-H]	Black
brazilein	C16H12O5	[M-H]	Black
brazilin	C16H14O5	[M-H]	Black
butein	C15H12O5	[M-H]	Black
caffeic acid	C9H8O4	[M-H]	Black
caffeinic acid	C9H10N4O4	[M-H]	Black
carminic acid	C22H20O13	[M-H]	Black
chelerythrine	C21H17NO4	[M-H]	Black
chlorogenic acid	C16H18O9	[M-H]	Black
chrysoeriol	C16H12O6	[M-H]	Black
chrysoeriol-7-O-glucoside	C22H22O11	[M-H]	Black
chrysophanol	C15H10O4	[M-H]	Black
coreopsin	C21H22O10	[M-H]	Black
curcumin	C21H20O6	[M-H]	Black
cyanidin-3-glucoside	C21H21ClO11	[M-H]	Black
cynarine	C25H24O12	[M-H]	Black
dcII	C22H20O12	[M-H]	Black
dcIII	C22H21NO12	[M-H]	Black
dcIV	C22H20O13	[M-H]	Black
dcVII	C22H20O13	[M-H]	Black
demethoxycurcumin	C20H18O5	[M-H]	Black
dihydroxyanthraquinone	C14H8O4	[M-H]	Black
dihydroxyanthraquinone-carboxylic acid	C15H8O6	[M-H]	Black
dihydroxy-methyl-anthraquinone	C17H12O6	[M-H]	Black
dimethylquercetagetin	C17H14O8	[M-H]	Black
di-O-caffeoylquinic acid	C25H24O12	[M-H]	Black
ellagic acid	C14H6O8	[M-H]	Black
emodin	C15H10O5	[M-H]	Black
eriodictyol	C15H12O6	[M-H]	Black
eriodictyol 7-O-glucoside	C21H22O11	[M-H]	Black
eupalitin/betuletol	C17H14O7	[M-H]	Black
eupatorin/cirsilineol	C18H16O7	[M-H]	Black
fisetin	C15H10O6	[M-H]	Black
flavokermesic acid glucopyranosides (dcII and dcofk)	C22H20O12	[M-H]	Black
galiosin (pseudopurpurin primeveroside)	C26H26O16	[M-H]	Black
gallic acid	C7H6O5	[M-H]	Black
gardenin D	C19H18O8	[M-H]	Black
haematein	C16H12O6	[M-H]	Black
hematoxylin	C16H14O6	[M-H]	Black
hydrojuglone	C16H18O8	[M-H]	Black
hydroxyluteolin/quercetin/morin	C15H10O7	[M-H]	Black
hypericin	C30H16O8	[M-H]	Black
hystazarin/alizarin	C14H8O4	[M-H]	Black
indican	C14H17NO6	[M-H]	Black
indigotin/indirubin	C16H10N2O2	[M-H]	Black
indoxyl acetate	C10H9NO2	[M-H]	Black
isatin	C8H5NO2	[M-H]	Black
isokaempferide	C16H12O6	[M-H]	Black
isoquercetin	C21H20O12	[M-H]	Black
isorhamnetin	C16H12O7	[M-H]	Black
isorhamnetin 3-rutinoside	C28H32O16	[M-H]	Black
isorhamnetin 3-sulfate	C16H12O10S	[M-H]	Black
isorhamnetin-3-glucoside	C22H22O12	[M-H]	Black
juglone	C10H6O3	[M-H]	Black
kaempferide	C16H12O6	[M-H]	Black
kaempferol	C15H10O6	[M-H]	Black
kaempferol 3-glucoside	C21H20O11	[M-H]	Black
kaempferol 3-rutinoside	C27H30O15	[M-H]	Black
kermesic acid	C16H10O8	[M-H]	Black
kumatakenin	C17H14O6	[M-H]	Black
kumatakenin luteolin dimethyl ether	C17H14O6	[M-H]	Black
laccaic acid A	C26H19NO12	[M-H]	Black
laccaic acid B	C24H16O12	[M-H]	Black
laccaic acid C	C25H17NO13	[M-H]	Black
laccaic acid D	C16 H10 O 7	[M-H]	Black
laccaic acid E	C24H17NO11	[M-H]	Black
lawsone	C10H6O3	[M-H]	Black
leptosidin	C16H12O6	[M-H]	Black
lucidin	C15H10O5	[M-H]	Black
lucidin primeveroside	C26H28O14	[M-H]	Black
luteolin	C15H10O6	[M-H]	Black
luteolin 7-rhamnoside	C21H20O10	[M-H]	Black
luteolin dimethyl ether	C17H14O6	[M-H]	Black
luteolin glucuronide	C21H18O12	[M-H]	Black
luteolin methyl ether/leptosidin/rhamnocitrin	C17H16O7	[M-H]	Black
luteolin/kaempferol/maritimetin	C15H10O6	[M-H]	Black
luteolin-7-O-glucoside	C21H20O11	[M-H]	Black
maclurin	C13H10O6	[M-H]	Black
mangrovamide J	C15H16O6	[M-H]	Black
marein	C21H22O11	[M-H]	Black
maritimetin	C15H10O6	[M-H]	Black
methoxyanthraquinone	C15H10O3	[M-H]	Black
methoxymethylanthraquinone	C16H12O3	[M-H]	Black
methyl apigenin	C16H12O5	[M-H]	Black
methyl gallate	C8H8O5	[M-H]	Black
methylquercetin glucuronide	C22H20O13	[M-H]	Black
morin	C15H10O7	[M-H]	Black
munjistin	C15H8O6	[M-H]	Black
myricetin	C15H10O8	[M-H]	Black
nordamnacanthal	C15H8O5	[M-H]	Black
norsanguinarine	C19H11NO4	[M-H]	Black
okanin	C15H12O6	[M-H]	Black
okanin 3'-glucoside	C21H22O11	[M-H]	Black
palasitrin	C27H30O15	[M-H]	Black
patuletin	C16H12O8	[M-H]	Black
protopine	C20H19NO5	[M-H]	Black
pseudopurpurin	C15H8O7	[M-H]	Black
purpurin	C14H8O5	[M-H]	Black
quercetin	C15H10O7	[M-H]	Black
quercetin methyl ether	C16H12O7	[M-H]	Black
quercetin-3-glucoside	C21H20O12	[M-H]	Black
quercetin-3-sulfate	C15H10O10S	[M-H]	Black
quercetin-4’-glucoside	C21H20O12	[M-H]	Black
quinizarin	C14H8O4	[M-H]	Black
rhamnetin	C16H12O7	[M-H]	Black
ruberythric acid	C25H26O13	[M-H]	Black
rubiadin	C15H10O4	[M-H]	Black
rubiadin primeveroside	C26H28O13	[M-H]	Black
rutin	C27H30O16	[M-H]	Black
sakuranetin	C16H14O5	[M-H]	Black
salvigenin	C18H16O6	[M-H]	Black
sanguinarine	C20H13NO4	[M-H]	Black
Santal	C16H12O6	[M-H]	Black
santalin A	C33 H26 O10	[M-H]	Black
santalin B	C34H28O10	[M-H]	Black
santalin C	C34 H28 O10	[M-H]	Black
sideritiflavone/jaceidin/centaureidin	C18H16O8	[M-H]	Black
sulfuretin	C15H10O5	[M-H]	Black
tannic acid	C76H52O46	[M-H]	Black
tetrahydroxymethoxy-flavone (iso)rhamnetin 3-methylquercetin	C16H12O7	[M-H]	Black
tetrahydroxymethyoxyflavone	C16H12O7	[M-H]	Black
trifolin	C21H20O11	[M-H]	Black
trihydroxyanthraquinone/emodin	C15H10O5	[M-H]	Black
ursolic acid	C30H48O3	[M-H]	Black
xanthopurpurin dimethylether	C16H12O4	[M-H]	Black
xanthopurpurin primeveroside	C25H26O13	[M-H]	Black
xanthopurpurin/alizarin	C14H8O4	[M-H]	Black
juglone	C10H6O3	[M-H]	Brown
ellagic acid	C14H6O8	[M-H]	Brown
apigenin/sulfuretin/emodin	C15H10O5	[M-H]	Brown
5-deoxyluteolin	C15H10O5	[M-H]	Brown
luteolin/kaempferol/maritimetin	C15H10O6	[M-H]	Brown
hydroxyluteolin/quercetin/morin	C15H10O7	[M-H]	Brown
butein	C15H12O5	[M-H]	Brown
okanin	C15H12O6	[M-H]	Brown
(iso)rhamnetin/quercetin methyl ether	C16H12O7	[M-H]	Brown
sakuranetin	C16H14O5	[M-H]	Brown
luteolin methyl ether/leptosidin/rhamnocitrin	C17H16O7	[M-H]	Brown
salvigenin	C18H16O6	[M-H]	Brown
gardenin D	C19H18O8	[M-H]	Brown
ursolic acid	C30H48O3	[M-H]	Brown
tannic acid	C76H52O46	[M-H]	Brown
4-hydroxybenzoic acid	C7H6O3	[M-H]	Brown
3,4-dihydroxybenzoic acid	C7H6O4	[M-H]	Brown
gallic acid	C7H6O5	[M-H]	Brown
caffeic acid	C9H8O4	[M-H]	Brown
myricetin	C15H10O8	[M-H]	Brown
(iso)kaempferol/luteolin methyl ether	C17H16O7	[M+H]	Green
2,4-dihydroxybenzoic acid	C7H6O4	[M+H]	Green
2-indolinone	C8H7NO	[M+H]	Green
3,4-dihydroxybenzoic acid	C7H6O4	[M+H]	Green
3-O-caffeoylquinic acid	C16H18O9	[M+H]	Green
4-hydroxy-3-methoxybenzoic acid	C8H8O4	[M+H]	Green
4-hydroxybenzoic acid	C7H6O3	[M+H]	Green
5-deoxyluteolin	C15H10O5	[M+H]	Green
5-O-caffeoylquinic acid	C16H18O9	[M+H]	Green
6,6’-dibromoindigotin	C16H8Br2N2O2	[M+H]	Green
6-hydroxyluteolin	C15H10O7	[M+H]	Green
6-methoxyquercetin	C16H12O8	[M+H]	Green
apigenin glucoside	C21H20O10	[M+H]	Green
apigenin methyl ether/physcion	C16H12O5	[M+H]	Green
apigenin/sulfuretin/emodin	C15H10O5	[M+H]	Green
apigenin-7-O-glucoside	C21H20O10	[M+H]	Green
bisdemethoxycurcumin	C19H16O4	[M+H]	Green
brazilein	C16H12O5	[M+H]	Green
brazilin	C16H14O5	[M+H]	Green
butein	C15 H12 O 5	[M+H]	Green
caffeic acid	C9H8O4	[M+H]	Green
caffeinic acid	C9H10N4O4	[M+H]	Green
chlorogenic acid	C16H18O9	[M+H]	Green
chryoeriol	C16H12O6	[M+H]	Green
chryoeriol-7-O-glucoside	C22H22O11	[M+H]	Green
coreopsin	C21H22O10	[M+H]	Green
curcumin	C21H20O6	[M+H]	Green
cyanidin-3-glucoside	C21H21ClO11	[M+H]	Green
cynarine	C25H24O12	[M+H]	Green
demethoxycurcumin	C20H18O5	[M+H]	Green
dimethylquercetagetin	C17H14O8	[M+H]	Green
di-O-caffeoylquinic acid	C25H24O12	[M+H]	Green
ellagic acid	C14H6O8	[M+H]	Green
emodin	C15H10O5	[M+H]	Green
eriodictyol	C15H12O6	[M+H]	Green
eriodictyol 7-O-glucoside	C21H22O11	[M+H]	Green
eupalitin/betuletol/dimethoxyapigenin	C17H14O7	[M+H]	Green
eupatorin/cirsilineol	C18H16O7	[M+H]	Green
fisetin	C15H10O6	[M+H]	Green
gallic acid	C7H6O5	[M+H]	Green
gardenin D	C19H18O8	[M+H]	Green
genistein	C15H10O5	[M+H]	Green
haematein	C16H12O6	[M+H]	Green
hematoxylin	C16H14O6	[M+H]	Green
hydrojuglone	C16H18O8	[M+H]	Green
hypericin	C30H16O8	[M+H]	Green
indican	C14H17NO6	[M+H]	Green
indigotin/indirubin	C16H10N2O2	[M+H]	Green
indoxyl acetate	C10H9NO2	[M+H]	Green
isatin	C8H5NO2	[M+H]	Green
isoquercetin	C21H20O12	[M+H]	Green
isorhamnetin	C16H12O7	[M+H]	Green
isorhamnetin 3-rutinoside	C28H32O16	[M+H]	Green
isorhamnetin 3-sulfate	C16H12O10S	[M+H]	Green
isorhamnetin-3-glucoside	C22H22O12	[M+H]	Green
kaempferol	C15H10O6	[M+H]	Green
kaempferol 3-glucoside	C21H20O11	[M+H]	Green
kaempferol 3-rutinoside	C27H30O15	[M+H]	Green
kumatakenin	C17H14O6	[M+H]	Green
kumatakenin luteolin dimethyl ether	C17H14O6	[M+H]	Green
lawsone	C10H6O3	[M+H]	Green
leptosidin	C16H12O6	[M+H]	Green
luteolin	C15H10O6	[M+H]	Green
luteolin 7-O-glucoside	C21H20O11	[M+H]	Green
luteolin 7-rhamnoside	C21H20O10	[M+H]	Green
luteolin dimethyl ether	C17H14O6	[M+H]	Green
luteolin glucuronide	C21H18O12	[M+H]	Green
luteolin methyl ether	C17H16O7	[M+H]	Green
maclurin	C13H10O6	[M+H]	Green
mangrovamide J	C15H16O6	[M+H]	Green
marein	C21H22O11	[M+H]	Green
maritimetin	C15H10O6	[M+H]	Green
methyl gallate	C8H8O5	[M+H]	Green
morin	C15H10O7	[M+H]	Green
myricetin	C15H10O8	[M+H]	Green
norsanguinarine	C19H11NO4	[M+H]	Green
okanin	C15H12O6	[M+H]	Green
okanin 3'-glucoside	C21H22O11	[M+H]	Green
patuletin	C16H12O8	[M+H]	Green
protopine	C20H19NO5	[M+H]	Green
purpurin	C14H8O5	[M+H]	Green
quercetin	C15H10O7	[M+H]	Green
quercetin methyl ether	C16H12O7	[M+H]	Green
quercetin-3-glucoside	C21H20O12	[M+H]	Green
quercetin-3-sulfate	C15H10O10S	[M+H]	Green
quercetin-4’-glucoside	C21H20O12	[M+H]	Green
rhamnetin	C16H12O7	[M+H]	Green
rutin	C27H30O16	[M+H]	Green
salvigenin	C18H16O6	[M+H]	Green
sideritiflavone jaceidin centaureidin	C18H16O8	[M+H]	Green
sulfuretin	C15H10O5	[M+H]	Green
tetrahydroxymethoxy-flavone (iso)rhamnetin 3-methylquercetin	C16H12O7	[M+H]	Green
trifolin	C21H20O11	[M+H]	Green
ursolic acid	C30H48O3	[M+H]	Green
