# Supplementary material for: Investigation of Natural Dyes and Taxonomic Identification of Fibers Used in Chancay Textiles by Vibrational Spectroscopy and Mass Spectrometry
Source: J Proteome Res. 2025 Jan 3;24(2):710–28. doi: 10.1021/acs.jproteome.4c00809 (PMC11812008; doi:10.1021/acs.jproteome.4c00809)
Supplement: Supplementary file 3 — pr4c00809_si_003.xlsx [file pr4c00809_si_003.xlsx]

## Sheet: Table S4
Table S4. Peptides detected for each sample
Sequence	Sample
DVEEWFAR	13_yellow
FAAFIDK	13_yellow
FLEQQNK	13_yellow
GPAGPQGPR	13_yellow
LAADDFR	13_yellow
LASYLEK	13_yellow
LVVQIDDAK	13_yellow
LVVQIDNAK	13_yellow
DVEEWFAR	15_black
FAAFIDK	15_black
ILDELTLCK	15_black
ISSGGKKESR	15_black
ISSLPTTSGGK	15_black
ISSWKDRR	15_black
LAADDFR	15_black
LAELEGALQK	15_black
LAGLEEALQK	15_black
LASYLEK	15_black
LNVEVDAAPTVDLNR	15_black
LVVQIDDAK	15_black
LVVQIDNAK	15_black
QLVEADINGLRR	15_black
SSIAPFAISR	15_black
TGPATTICSFDK	15_black
YLLEQLEK	15_black
AALGGPSGLR	15_green
AEAESWYR	15_green
ALEESNYELEGK	15_green
AQYEDIAQK	15_green
AQYEEIAQR	15_green
ATAENEFVALK	15_green
ATAENEFVALKK	15_green
DAEAWFNEK	15_green
DSLENTLTETEAR	15_green
DVDCAYIR	15_green
DVDCAYLR	15_green
DVDCAYVR	15_green
DVEEWFAR	15_green
EYQEVLNSK	15_green
EYQEVMNSK	15_green
FAAFIDK	15_green
FLEQQNK	15_green
GETGPAGPAGPIGPVGAR	15_green
GFSSGSAVVSGGSR	15_green
GIPGPVGAAGATGAR	15_green
GLTGGFGSR	15_green
GPAGPQGPR	15_green
ILDELTLCK	15_green
ISSGGKKESR	15_green
LAADDFR	15_green
LAELEGALQK	15_green
LASDDFR	15_green
LASYLEK	15_green
LTAEIENAK	15_green
LTAEVENAK	15_green
LTELEQEK	15_green
LVVQIDDAK	15_green
LVVQIDNAK	15_green
PAVIDAYVR	15_green
QLVESDINGLRR	15_green
SISISVAR	15_green
SLVGLGGTK	15_green
SLVNLGGSK	15_green
SQYEQLAEQNRK	15_green
TVLSLNSR	15_green
TGPATTICSFDK	15_green
TIEELQQK	15_green
TKEEINELNR	15_green
VTMQNLNDR	15_green
YEELQITAGR	15_green
AEYCMKVVAVLIRSTSVMDSATR	15_greenDD
AIVGFQR	15_greenDD
AVLPVAESFGFADEIR	15_greenDD
AVVQTSARDFQTELR	15_greenDD
CMEIINVEAGDSR	15_greenDD
DVEEWFAR	15_greenDD
ELQRELTNEALEALMEQAVAAVR	15_greenDD
ESLGDLGQTTTEGDTGALPVVGKDVK	15_greenDD
EVIIGAPDANNR	15_greenDD
FAAFIDK	15_greenDD
FAAFIDKVR	15_greenDD
FAAFINK	15_greenDD
FLMYTRHFLNK	15_greenDD
FLNDRLASYLEK	15_greenDD
GEISYHMKDLYYANNLVSAVKR	15_greenDD
GFIERARYSLEK	15_greenDD
GLTGFGSR	15_greenDD
GLTGGFGSR	15_greenDD
GQVLLSVDCFKGELR	15_greenDD
GSTEDKLSQPLFELR	15_greenDD
GYISAGGRGTGTPDGGQIMFDKIIR	15_greenDD
IASGSGGVAKADK	15_greenDD
IKQELDANAEELAHVSDLYSALR	15_greenDD
KELDQPVDSVPLK	15_greenDD
KMQSNKTFNLEK	15_greenDD
LAGLEEALQK	15_greenDD
LASELNHVQEVLEGYR	15_greenDD
LASYLEK	15_greenDD
LDTGNLCLVIADANPGRTGVITNR	15_greenDD
LDMVVQPHAEMTAR	15_greenDD
LGGAPANCRVAEAPGTSVQRWLIY	15_greenDD
LGIHGYAFAITNNGYILTHPELR	15_greenDD
LGLDIEIATYR	15_greenDD
LIDELLTGK	15_greenDD
LLGCSPALKR	15_greenDD
LLGVVEELDK	15_greenDD
LLLPGELAK	15_greenDD
LVVEIDNAK	15_greenDD
LVVQIDNAK	15_greenDD
MDLIIDYIADTLTQVNEFKMGR	15_greenDD
MRGPGYSVKFLGVVWSEAGMIER	15_greenDD
MSEIAGQLLACVVQCSQLLAELR	15_greenDD
NPGGPLEIRNLDTIFSFPGGESLR	15_greenDD
QDVALELATHFSALASNIQCELR	15_greenDD
RASPPHSPGAFIAEQR	15_greenDD
RSYPFFF	15_greenDD
SELAREVHGTVTSQLGELQTCLR	15_greenDD
SLDDIAMDLTETGAPR	15_greenDD
SLGERLGQLGGAVTDLRECVGELR	15_greenDD
SQLAVMTLSAVTGRDR	15_greenDD
SWQPASFQPIFR	15_greenDD
TDDKVVCIGFSGEVQDLMTSILR	15_greenDD
TDSISKDKTLDPPLELCSPAQLR	15_greenDD
TDYILLPTEIYK	15_greenDD
TVHSYLEK	15_greenDD
VLDELTLAR	15_greenDD
YGSQLAQIQCLISNVEAQLAEIR	15_greenDD
YGSQLAQMQHLIGNVESQLAEIR	15_greenDD
YGSQLSQVQGLITNVEHQLAEIR	15_greenDD
AADKFVLR	15_red
AAEPGAVLSSDSLSNR	15_red
AALGGPSGLR	15_red
AALVGIYGR	15_red
AASAALFLR	15_red
ACAAEYPHQARPGR	15_red
ADALETLRGQLEQK	15_red
ADELRLDGR	15_red
ADGVVVMYDLTARQSFLDVR	15_red
ADNLDEFIEERK	15_red
ADVLGVWR	15_red
ADVTINLNVRDHIKDEWEGLR	15_red
AEAESWYR	15_red
AEAGSKPRSFSNR	15_red
AEALAQGEAPAHR	15_red
AEASAAGAGAAVPAHR	15_red
AEDVWVKFR	15_red
AEELQKEVNAVMQK	15_red
AELIIER	15_red
AEYCMKVVAVLIRSTSVMDSATR	15_red
AFACRDCGK	15_red
AFAEEIARNK	15_red
AFAEQLGRR	15_red
AFEVERQELLTSNK	15_red
AGGKGFSGGFGSR	15_red
AGLQFPVGR	15_red
AGPSTSPLVAYVAR	15_red
AIEEMNGALLK	15_red
AIHYSNSLTFQLQQEICKMAMR	15_red
AIRMNGIMLR	15_red
AISKNVLFSHLDDNER	15_red
AISLTQQEMVEHLVSR	15_red
AIVGFQR	15_red
AKDLAAAASSSGPASAPR	15_red
AKLEAAVAEAEQQGEAALNDAR	15_red
AKLEAAVAEAEQRGEAALSDAR	15_red
AKLEAAVAKAEQQGEAALNDAR	15_red
AKLEAAVPKAEQQGEAALNDAR	15_red
AKQDMACLVR	15_red
AKQDMAQQLR	15_red
ALADEYEEK	15_red
ALDSPPRNGEEPSKR	15_red
ALEDLACKLCPHVLR	15_red
ALEEANAELEREIK	15_red
ALEEANDDLEVKIR	15_red
ALEEQLHQVR	15_red
ALETEDTDTVVKPEMQVNFVGR	15_red
ALGNYAYCQVVRELVKYTNHFR	15_red
ALHCQRWETVDAR	15_red
ALIQLATCHFALGEYR	15_red
ALLNEETMSSGIIK	15_red
ALQKAEEGAAR	15_red
ALSATFLVCEFLQGMR	15_red
ALSNLESIPGGYNALR	15_red
ALSTKMTSIEK	15_red
ALTDIAETWFSSCPLK	15_red
ALTDPIQGAAHSAESLVR	15_red
ALTLPVSR	15_red
APDVEKTSIAGYVEYGR	15_red
APGPSGAVAGTPAR	15_red
AQSSPQLDMQVLHDLR	15_red
ARLEAEINTYR	15_red
ARLECEINTYR	15_red
ARLEGEIDTYR	15_red
ARLEGEINTYR	15_red
ARLEVE on E]INTYR	15_red
ASGVHRIDAEEKQELR	15_red
ASLGGGGGGISSVTSPNSNVTTPNSQRSPGLIYR	15_red
ASPAKGDAAPPAR	15_red
ASPTASGLGWAGGADPAR	15_red
ASQNKNSDIEAQLR	15_red
ASRAAGVDTSIQAQLSASQK	15_red
ASRTTVSPPGGRSTESLSTNR	15_red
ASYLKSDAELK	15_red
ATAEKEFVALKK	15_red
ATAENEFLALK	15_red
ATAENEFVALK	15_red
ATAENEFVALKK	15_red
ATAENEFVVLK	15_red
ATAENEFVVLKK	15_red
ATAESEFVVLKK	15_red
ATQLCSPVFSSGSIK	15_red
ATRNGLEDAIK	15_red
ATVELTGFTSWQGLVPECSPIHMVSVVSDR	15_red
ATVHIQVNDVNEYAPVFKEK	15_red
ATVLAEPKERGER	15_red
ATVLRYYQNISK	15_red
AVAEKYKEK	15_red
AVDECDRHTARAR	15_red
AVEALLAHSR	15_red
AVETAAAHGSKPNVYATR	15_red
AVGRPSLR	15_red
AVGSAASYRAAGK	15_red
AVSDMATRWR	15_red
CAPRCLLSVSSAPR	15_red
CCISAAPYR	15_red
CCITAAPYR	15_red
CEEIKATVIR	15_red
CKLAELEGALQK	15_red
CLDAISSLFYLPPEQQTDDLLR	15_red
CLDALSSLFYLPPEQQTDDLLR	15_red
CLNRAGSAFIDKVR	15_red
CNRQLDELDTLCK	15_red
CQIGD on D]RLNVEVDSAPTVDLNR	15_red
CQIGDRLNVEVDAAPTVDLNR	15_red
CQLGD on D]RLNVEVDAAPTVDLNR	15_red
CQLGDRLNVDVDAATPVDLNR	15_red
CQLGDRLNVE on E]VDAAPTVDLNR	15_red
CQLGDRLNVEVD on D]AAPTVDLNR	15_red
CQLGDRLNVEVDAAPTVDLNK	15_red
CQLGDRLNVEVDAAPTVDLNR	15_red
CQLLVEQELSVEK	15_red
CVEGVQGLLGELK	15_red
CVLQYAENVAACTR	15_red
DAAVVRPGFLSANEEETLSR	15_red
DAIEVCLEKMEDIQLAMVIAR	15_red
DAIRDGLR	15_red
DEILMMLWR	15_red
DERLGHCSSITLLDVR	15_red
DGAGEESLWALMAK	15_red
DHLPVSQVVVGDTDRQGSEAK	15_red
DIALEGISSDVIAK	15_red
DIANTIQEEQSLGAR	15_red
DIEALNKNIR	15_red
DIGNAMRFVAR	15_red
DILDCRFLSKDQMINHYAR	15_red
DISDLSRR	15_red
DIVQNIQKQEMCGNLTLQHHMLEPVQR	15_red
DLADQFDKLR	15_red
DLAEIGIAVGNNDVKQPEGTGMIDEEFTVAR	15_red
DLAQDASASINSYHMYAAIVVGIR	15_red
DLDELTEAIVIDRMHPFEEPHLFATLEER	15_red
DLDLDGIICEIKTQYEEIAR	15_red
DLEAFAR	15_red
DLEIAKEHDLPDAKSR	15_red
DLGLGVEELSSREAR	15_red
DLISATENAK	15_red
DLKPVAGDVGPHFSNKR	15_red
DLLFSIVEEELGK	15_red
DLLREFTGSGR	15_red
DLLRRYTEMELELR	15_red
DLNLDCIVAEIK	15_red
DLNLDCIVAEIKEQYDDIAR	15_red
DLNLDCIVAEIKEQYDDIARR	15_red
DLNLDCVVAEIKAQYDDVASR	15_red
DLNLDNIID on D]EVHAQYEEIAR	15_red
DLNMDCLAELEAALQKAKQDMACLLK	15_red
DLQLHQSQLELQEVR	15_red
DLSVTTPYPNTFLPSSQTARGGTR	15_red
DLTAQVKDLSVTVGMDR	15_red
DLTMVLKTYDTSFLDFLR	15_red
DMLGSLR	15_red
DNAELESKIQGASQSQVPTLSPNYQSYFR	15_red
DNAELESR	15_red
DSLENTLTETEAR	15_red
DSLKRADR	15_red
DSLRKEGR	15_red
DTAVSVNPSTR	15_red
DTLLDMAKNEEDIR	15_red
DTLPLVEGEGPRNGER	15_red
DVDCAYIR	15_red
DVDCAYLR	15_red
DVDCAYVR	15_red
DVEEWFAR	15_red
DVIVWEKSDVEQK	15_red
DYQELMSVKLALDIEIATYR	15_red
DYQQVLLDVR	15_red
DYVLSLDLHDINR	15_red
EAAVQAKEAEELAEK	15_red
EADLRERR	15_red
EAECVEADSGR	15_red
EAGEEPPSGPGPARPVEKGGSPR	15_red
EAGSAGLRTPLGDLDR	15_red
EAIIELR	15_red
EALEEAEKAQVAAEK	15_red
EAMLVQFLQEK	15_red
EAVDCLGGLIKK	15_red
EAVQHLHSTSVMGNIIHVELDTKGETRMR	15_red
EAYLPTIEDTYR	15_red
EAYRVWGPCASTLMPLTPEEESHR	15_red
EEALRELEWRQR	15_red
EECMQLQK	15_red
EEESTGSLQAIDR	15_red
EEIERMVQEAEK	15_red
EEIIQNLEKQIEK	15_red
EESTEKDSQAKSMFDDQR	15_red
EGALALASAGLCAPLKEEPEGDR	15_red
EGDRLIGR	15_red
EGEEVRGLR	15_red
EGLEISASGAGDLSGLTSGKEDLTGSASGALDLGR	15_red
EGSLAIREGLDPTVRVVLCDCAR	15_red
EIADAGSALLNR	15_red
EIATYGAALFHETYQQMKISELWESVTR	15_red
EIDAKLRYLEMGINR	15_red
EIETLEEK	15_red
EIFYLIGEHGR	15_red
EIGGLMFVKNLAK	15_red
EILSSPANDAVGELEQQLK	15_red
EIPDVVFQVTR	15_red
EIQKELNQIIEEK	15_red
EIQKKIEEER	15_red
EISAPSFTVDR	15_red
EISELNETLLSGSEK	15_red
EIVELIDEIR	15_red
EIVLMSKYSNTEIHKEDLQLGIPPSFMR	15_red
EKANMMSAIKK	15_red
EKDAANRMIVK	15_red
ELAEEVLREGEDK	15_red
ELAEHFAQK	15_red
ELDFLSIGCAHLCK	15_red
ELDHEKELLSLQNMR	15_red
ELDLMDYKFGERK	15_red
ELEAEMEQIQEK	15_red
ELEEEQLRSLIK	15_red
ELELWLQAQPR	15_red
ELGDVLFQMAEVHR	15_red
ELGEQLARLCRQR	15_red
ELGTVMR	15_red
ELHSVASGIMLVGDGYRGK	15_red
ELIFEETARFQPGYR	15_red
ELLGELQER	15_red
ELNEALELKDAQAGK	15_red
ELPVEQTDRSNTVPKNENNELR	15_red
ELQEGQEDLMVLTRIGADK	15_red
ELSTTTIHGSKK	15_red
ELTEGPPTSYRELTEGPPTSYR	15_red
ELWKCPLSLR	15_red
ELWTLFTSLEK	15_red
EMGNQHPSISRLQEIQK	15_red
ENAHLKK	15_red
EPQVSNGPTSNTSNGPSSNNR	15_red
EQIETLNNK	15_red
EQIETLNNKFASFIDKVR	15_red
EQIIEKVGSAGQNMLNWGR	15_red
EQIKTLNNQFASFIDKVR	15_red
EQLQALNDRFAGYIDKVR	15_red
EQQEAPLEK	15_red
EQQNLQAELDTR	15_red
EQSVQRLEEQLRGEYK	15_red
EQTDEEVSVDDDPNEAASTLNR	15_red
EQVVDNCSQVYLYEFAVPDR	15_red
ERELQLQEEIAQK	15_red
ERSQQQDPLVCPNYQSYFR	15_red
ERSQQQEPLVCPNYQSYFR	15_red
ESATDLNMQNSEGKSRLEELALR	15_red
ESEQELHEGAQTLECTMR	15_red
ESFLTSPEELYR	15_red
ESGALDVLSLPAACQLGR	15_red
ESQEQEDQKVELQKSDAR	15_red
ESSKCHESTICPDYQSYFR	15_red
ETDTMDTFVDSAWYYFR	15_red
ETKCCQQIMQRAIK	15_red
ETKTAGVAGVER	15_red
ETSNSIR	15_red
EVASPTTGAVAVEAK	15_red
EVDVEGLDEVLSLLEMGNAARHTGSTHLNR	15_red
EVDVLKKSVDWVSDWSNR	15_red
EVDVRAR	15_red
EVEARYAMQMEQLNGVLLHLESELAETR	15_red
EVEERHVRAEAELAHR	15_red
EVEEWFER	15_red
EVELERQLDVFDR	15_red
EVGEITHNVAR	15_red
EVGGLSGQLAR	15_red
EVGLSFPQGPGTPASTGLPRGYMTPTSPAGSER	15_red
EVGTGWARAQEATRLTQLPHFQYQTIMR	15_red
EVKGCANLRAAGGGGR	15_red
EVKQAEGQVR	15_red
EVLDGAERVR	15_red
EVLLAAEMADQTKGWEDQSPKQVDLFLAR	15_red
EVNLFLQMQAASQENLEQLRENNNASIR	15_red
EVQEVLTLR	15_red
EVSLEIWDLRLEDYGR	15_red
EYIENADKK	15_red
EYQELLSTKLSLDVEIATYR	15_red
EYQEVLNSK	15_red
EYQEVMNSK	15_red
FAAFIDK	15_red
FAAFIDKVR	15_red
FAEIEIK	15_red
FAGYIEK	15_red
FAQRSPSVR	15_red
FASFIDK	15_red
FASFIDKVR	15_red
FDEVLGQMNGLEAELK	15_red
FFRAVGQIGSAGR	15_red
FHEVGGAHELEEK	15_red
FIDEGLR	15_red
FIDGVGGGK	15_red
FKLDIMNFDR	15_red
FLDQIYEVAIMK	15_red
FLEQKNK	15_red
FLEQQNK	15_red
FLEQQNKLLETK	15_red
FLMYTRHFLNK	15_red
FLNDRLASYLEK	15_red
FLQLVTQIDDQTK	15_red
FLSNLDK	15_red
GAGFGRGKSDQPTTMLSSVTVSELR	15_red
GAHCGSGAGGFGSR	15_red
GAILTGPPGTGK	15_red
GALVEAHCAALR	15_red
GAVLSQGGSR	15_red
GAVVTGSCNSCFRMSERNTQR	15_red
GDLENQMHIAEQR	15_red
GDTAPPQAPTGGLGGAPGAGLLGGGSVTPR	15_red
GETGPAGPAGPIGPVGAR	15_red
GFPGSDGVAGPK	15_red
GFSGLDGAK	15_red
GGASLSPLR	15_red
GGPSMPGSELAMLAK	15_red
GGRNQSSMQLQQK	15_red
GGSLFAIDQMLFHSIDKVR	15_red
GGVTCGGLTYSTTPGR	15_red
GIPGPVGAAGATGAR	15_red
GISEDVGKNVVADDR	15_red
GISVNAEQIR	15_red
GKFSAITFPHNKEGYR	15_red
GKGPLPMEAIEK	15_red
GLADKYDTTSSQNR	15_red
GLAGPPGMPGAR	15_red
GLALSSQMQEVLEAK	15_red
GLATELTGSVHNEFK	15_red
GLEAEDSCGK	15_red
GLEDLSPP	15_red
GLESGATAQLGDKNGAR	15_red
GLGCLSSSLPIR	15_red
GLMCQGPEKVRGMAIK	15_red
GLPVMSPTVALR	15_red
GLSEAPGQRDTQALLSTTHAMELR	15_red
GLTGDFGSR	15_red
GLTGFGSR	15_red
GLTGGFGSR	15_red
GLVPDKAGR	15_red
GPAGPQGPR	15_red
GPEANRRAEAR	15_red
GPGDGLLSGKCEALPACPTPR	15_red
GPGGSVDSGPPPDTELGIR	15_red
GPGVQEELREIELQNK	15_red
GPLQEANIDGLDGTK	15_red
GPTGVVVHPCNR	15_red
GPTSTTRISYAKPAGPGGGSSFR	15_red
GQQMMQVQKEVR	15_red
GQVLLSVDCFKGELR	15_red
GRGRGGLEEGVSGECLPWAGGR	15_red
GSAGPMRLYVGSLHFNITEDMLR	15_red
GSSSTTTFKVTSSSGGSSSLGGCIAR	15_red
GTGTPDGTQIIFDR	15_red
GTPDSYGEVTNR	15_red
GVGGGGFGSR	15_red
HAMTVHPTDLNVR	15_red
HEMVEKKLEK	15_red
HLEQQNKILETK	15_red
HMYKATQKALETK	15_red
HQMLEVSLPR	15_red
HQRIIADSGALMR	15_red
HWHDIELQNLGAVVSRLEAELR	15_red
IADADATVKNLEQEADR	15_red
IADTLDERCIKPEIWK	15_red
IANFINR	15_red
IASGSGGVAKADK	15_red
IASSEIANVR	15_red
IAVKGCAFAR	15_red
IDADEMTALVAPSDFGQQLLAVLTAEAVGEAR	15_red
IDDIDWSVKPTHTFRK	15_red
IDEKSSKAK	15_red
IDELANVTMKDYSK	15_red
IDELTSFEPKQFLNR	15_red
IDIYTDLDK	15_red
IDVSCLPVCGVSGDLCTCQYK	15_red
IEALSIER	15_red
IEDAVTGTRHGERGR	15_red
IEEVGDIGAGLR	15_red
IEEVGDLGAGLR	15_red
IEGESYKQIR	15_red
IERELEANAEELAR	15_red
IFGETIDIAVGNCLDR	15_red
IFPQPNLSCLATGR	15_red
IGLTSGDLQR	15_red
IGTHTRMHR	15_red
IGYYISGNGDDK	15_red
IIGSRLEAEK	15_red
IIHAEEPDLGR	15_red
IIRTDWDAGFKEGR	15_red
IITFQDFDK	15_red
ILDELTLCK	15_red
ILDELTLCKADLEAQVESLKEELLCLK	15_red
ILDELTLCKADLEAQVESLKEELLSLK	15_red
ILDELTLCKADLEAQVESLKEELMCLK	15_red
ILDELTLCKSDLEAQVESLREELLCLK	15_red
ILDELTLCRSDLEAQMESLKEELLSLK	15_red
ILDSSQSFAK	15_red
ILEDIESR	15_red
ILERSMQQEPLVCPNYQSYFR	15_red
ILERSQQQEPLVCPNYQSYFR	15_red
ILEWSKCQEPSLCPDYQSYFR	15_red
ILEWSQQQEPLVCPNYQSYFR	15_red
ILVATIENNK	15_red
INAKPGSYQRR	15_red
INEIEAQLR	15_red
IPSVFSSPLNSPLDR	15_red
IQEEAQFLVEELR	15_red
IQVWFSNR	15_red
IRERSQQQEPLVCPNYQSYFR	15_red
IRESSKCHESTICPDYQSYFR	15_red
IREWCEQQVPYMCPDYQSYFR	15_red
IREWYESQILYICPDYQSYFR	15_red
ISADSQKTSVQQLNEQLEK	15_red
ISELEVEVISLRRQVAE on E]ANELR	15_red
ISGGGSSIK	15_red
ISGLIYEETR	15_red
ISHRTLARQMFEGEMASLEALR	15_red
ISISSGYR	15_red
ISNITVEQR	15_red
ISQFFPRAPSSPFVILAACCLR	15_red
ISSGGKKESR	15_red
ISSMERGLR	15_red
ISTSLEALK	15_red
ISYRILRDPAGWLAMDPDSGQVTAAGILDR	15_red
ITAAPYR	15_red
ITATLESVVMDVCK	15_red
ITVQLDGVETEYQRR	15_red
IVEVELQGK	15_red
IVEVTEEVFYR	15_red
IVFLANGHAR	15_red
IVLQIDNARLAADDFR	15_red
IVPSSMEGFGSR	15_red
IYGGSAAGTTAQQPQGNTVR	15_red
KDALEHTLEETTAR	15_red
KDAPPLLPSDTGQGYR	15_red
KDEGSYDLGKK	15_red
KDFALDSEESR	15_red
KDICELQR	15_red
KDITTMK	15_red
KDKQPPTSLEK	15_red
KDLDIDTNK	15_red
KEIEEEK	15_red
KEIQDMLKK	15_red
KENLQGR	15_red
KEQMRVHSLEK	15_red
KERELEK	15_red
KESLFDVLMK	15_red
KFTQVLEDDEK	15_red
KGQTEFQIDGFADTPLEK	15_red
KGQVIMTIELLDTEEAQTEDPVEVQHLAR	15_red
KGSSKHFTNLQSCLIGSNCSEIR	15_red
KHFGAVEAK	15_red
KHKELSCLEK	15_red
KICKEMNSMLLK	15_red
KIDQPQEK	15_red
KIEQQGGFTFENK	15_red
KIGEEIDIPEK	15_red
KKTVSFSSMPTEK	15_red
KKYEEEVALR	15_red
KKYEEEVSLR	15_red
KLAADAGTFLSR	15_red
KLFCEWLKK	15_red
KLLYAGADVQK	15_red
KLQEQLTLER	15_red
KLVMIFRNTGR	15_red
KMCVQCRSIINELEGAK	15_red
KMKAEMDEQIK	15_red
KMKNLEHLEK	15_red
KMSDIGDWFR	15_red
KNFYFLEMNTR	15_red
KNQDVQNSSSK	15_red
KPENQLEK	15_red
KQAEEIGAK	15_red
KQDLTHQLK	15_red
KQIKGHQDR	15_red
KRFDEVLGQTNR	15_red
KRGSLDAELK	15_red
KRMVTGNGSLK	15_red
KSADDFIDK	15_red
KSDLEANAEALTEEIDFLR	15_red
KSDLEANAEALTQEIDFLR	15_red
KSDLEANSEALIQEIDFLR	15_red
KSDLEANSEALIQEIDFLRR	15_red
KSDLEANTEALTEEIDFLR	15_red
KSDLEANVEALTEEIDFLR	15_red
KSDLEMQYESLQEEMIALK	15_red
KSSIYEK	15_red
KTDVNIGTNWEFEIK	15_red
KTEEAAAANKR	15_red
KTGAAAAPK	15_red
KTHKMFQSSNQTAER	15_red
KTLHPSRYSDSSGISR	15_red
KTPGTDVCALK	15_red
KTPLEAEKDMGEAVMK	15_red
KVEEKTNEPMNSIVR	15_red
KWFFFPPGQEEALR	15_red
KWSQFRGR	15_red
KYDTALDILR	15_red
KYEEEVALR	15_red
KYEEEVSLR	15_red
LAADDFR	15_red
LAAESEELSLR	15_red
LADEFPKMDFLDRPASGNIAPHPPGAGGGAQR	15_red
LADELETLEEDPLR	15_red
LADKDDANIAYVLASAGTR	15_red
LADTAKYAHGKVDFFITLNHNLCEAVAER	15_red
LADVSSLGVYCVGSLLDGDVR	15_red
LAEEPVKDELK	15_red
LAEIRCDLERQNQEYQVLLDVR	15_red
LAELEGALQK	15_red
LAERHGAGAVR	15_red
LAGEERLREENAK	15_red
LAGLEEALQK	15_red
LAGPDLFPNGDLTLNSVEPLEDPR	15_red
LAHGSIAQAHR	15_red
LAIQPVDAPR	15_red
LALFNNR	15_red
LALSSLPR	15_red
LANDVTYKR	15_red
LANFLAPSSNK	15_red
LANYLEKVR	15_red
LAQMNVELR	15_red
LASAERLSSEAVREGGDGSK	15_red
LASDDFR	15_red
LASELDHVQEVLEGYK	15_red
LASELDHVQEVLEGYKK	15_red
LASELNHMQEVLEGYR	15_red
LASELNHMQEVLEGYRK	15_red
LASELNHVEEVLEGYK	15_red
LASELNHVEEVLEGYKK	15_red
LASELNHVQEVLEGYR	15_red
LASELNHVQEVLEGYRK	15_red
LASELNHVQEVMEGYKK	15_red
LASSGAGEKDTVSWSYK	15_red
LASYLDK	15_red
LASYLDRVR	15_red
LASYLEK	15_red
LASYLEKVQALEEDNNK	15_red
LASYLEKVR	15_red
LASYLEKVRTLEEANTK	15_red
LASYLERVR	15_red
LASYLERVRSLETENR	15_red
LASYLQK	15_red
LATDKLYTETNALFEK	15_red
LATELDSEGPEVHGK	15_red
LATMLEK	15_red
LATVQTLCSSYTEHAR	15_red
LCEGIGAVNVCVSSSR	15_red
LDAIDGRR	15_red
LDEIISSYR	15_red
LDEIQKYYASYDR	15_red
LDEITKYYPSYDR	15_red
LDEITPHYR	15_red
LDEITRYYK	15_red
LDEIVSIYR	15_red
LDGALGLSLEMGENR	15_red
LDGDKEKVR	15_red
LDIAFIEGSR	15_red
LDIDFGAEGNR	15_red
LDIEVFKDK	15_red
LDIGVTGGMGSGK	15_red
LDLDACKAR	15_red
LDLSNYKSGLHSVAYTNDTSVPAIMLPQNR	15_red
LDSICIQGR	15_red
LDSNRIGR	15_red
LDTGNLCLVIADANPGRTGVITNR	15_red
LDTILNLER	15_red
LDTLVNNNLWLSQTMSK	15_red
LEADPKVLHGSFTIYLDGHEGYIANDRDR	15_red
LEAGVLEEK	15_red
LEALESLR	15_red
LEANLQQGLTKWTASEPGQGGPGPR	15_red
LEAQHYSLSRSAEQLSHSVAELR	15_red
LECEINTYR	15_red
LEDLEKEMLHSEATTESLMDLLIDVKLR	15_red
LEDLFALGK	15_red
LEDLVQESMEEKEELLQYKSTIASLMGR	15_red
LEDVTVMTAPFRTQQVR	15_red
LEEDVQLREASLSSMR	15_red
LEEEEKVVEEEK	15_red
LEEGELLER	15_red
LEGEIDTYR	15_red
LEGEINTYR	15_red
LEGEINTYRK	15_red
LEGEVNPNSLSTTYK	15_red
LEGHLEALAR	15_red
LEGHLQELR	15_red
LEIFFFSFR	15_red
LELGDREILSSR	15_red
LELGFVLEMR	15_red
LELQGEELR	15_red
LEPFSLLCK	15_red
LEQLQAQMNRLESR	15_red
LESDLQVRDGSLMELQR	15_red
LESLLDLAK	15_red
LESVAEEHEVLTK	15_red
LEVPPGKCQFELIDCVEPKEANTSLCLR	15_red
LFASRAVR	15_red
LFQKLSGSSMYETIFIVR	15_red
LGDSNFRDR	15_red
LGESADSGGALRGLDR	15_red
LGIASAQMDFR	15_red
LGLDIEIATYR	15_red
LGLDIEIATYRR	15_red
LGLDVEIATYR	15_red
LGLGFGAGR	15_red
LGNIDAEVSQRLTVENEYK	15_red
LGNIDSEVLQR	15_red
LGQETEFKIR	15_red
LGSEGQTASGARR	15_red
LGSQREMPMREK	15_red
LGSYLEK	15_red
LGTSSASMR	15_red
LIAELESR	15_red
LIDDLEQKTMSGSK	15_red
LIDELLTGK	15_red
LIDLCINGQTDVNPHYCPTLFK	15_red
LIDPDTIVK	15_red
LIGEELAQLK	15_red
LITQIDNAKLAADDFR	15_red
LKAEQNEAIEK	15_red
LLADELEALK	15_red
LLDELTLAK	15_red
LLDEYSLVR	15_red
LLDGRKMCK	15_red
LLDTGETDLMLAALR	15_red
LLDVVESIK	15_red
LLEADLQER	15_red
LLEGEEQKLCEGVGAINVCVSSSR	15_red
LLEGEEQR	15_red
LLEGEEQRLCEGIGAVNVCVSSSR	15_red
LLEGEEQRLCEGVGAVNVCVSSSR	15_red
LLGCSPALKR	15_red
LLGVVEELDK	15_red
LLLPGELAK	15_red
LLQRWSAK	15_red
LLRDYQELLGTK	15_red
LMAEVENAK	15_red
LMSLLEK	15_red
LNAEIEKMDK	15_red
LNDDPRGQQEARK	15_red
LNECIGNACVDPNLACENIDR	15_red
LNLSKGLESNR	15_red
LNSNELKSDGPIWR	15_red
LNVDVDAATPVDLNR	15_red
LNVEGEYKK	15_red
LNVEVDAAPPVD on D]LNRVLDEMR	15_red
LNVEVDAAPTVDLNK	15_red
LNVEVDAAPTVDLNR	15_red
LNVEVDAATPVDLSR	15_red
LPIDSWSDCYPQFR	15_red
LQVMQLMTER	15_red
LRHEHPFGELAK	15_red
LRMGEFSHTLGAIEISNR	15_red
LSASFAEQVHELSAR	15_red
LSDRDFLRSMENAIR	15_red
LSEETKSLDKNPCK	15_red
LSEGGPFSFITDLNR	15_red
LSGFAPPAASQDVTDFMSFPRVKK	15_red
LSLDVEIATYR	15_red
LSLPMEEQPQVEPGPEVMANQR	15_red
LSPHELTALR	15_red
LSQTCMVISTNTGR	15_red
LSRNDECIIFTSELDELGYEKR	15_red
LSSCPSGRQPAALLDVR	15_red
LSSELNSLQEVLEGYKR	15_red
LSVEADINGLR	15_red
LSVEADINGLRR	15_red
LSVELDSAPTVDLNR	15_red
LSWACLYFGSNNLQLKKSSLTFQGDQPR	15_red
LTADVFR	15_red
LTAEIENAK	15_red
LTAEVENAK	15_red
LTDFNFLMVLGKGSFGKVMLSER	15_red
LTDWIVQDETAAAFTR	15_red
LTELEEQK	15_red
LTELEQEK	15_red
LTGDWSGSLAFQGDSSIVVDSVFHSHGRLAR	15_red
LTGEAQESGVELLGAGGGGR	15_red
LTLDTTFSPNTLAR	15_red
LTMQNLNDRLASYLDRVR	15_red
LTQTSAAPAQSASHR	15_red
LTSSMIYPVVMSGTRSQK	15_red
LTTRMELNETNAFDILQK	15_red
LVAEMAEEPVR	15_red
LVARIDNAK	15_red
LVARIDNAKLAADDFR	15_red
LVGAAGGSGSR	15_red
LVGQHESLGSFLDLHGGLEK	15_red
LVICIDNAKLASDDFR	15_red
LVIQIDNAKLASDDFR	15_red
LVLQIDNAK	15_red
LVLQIDNAKLAADDFR	15_red
LVPYMSEKLEDVLVGCRR	15_red
LVQLEAALQK	15_red
LVVNIDNAK	15_red
LVVNIDNAKLASDDFR	15_red
LVVQIDDAK	15_red
LVVQIDNAK	15_red
LVVQIDNAKLAADDFR	15_red
LVVQIDNAKLASDDFR	15_red
LVVQIDNTKLASDDFR	15_red
LVVQMDNAKLAADDFR	15_red
LYDEEIQILNAHISDTSVIVK	15_red
LYDEELQVLQAHISDTSVIVK	15_red
LYSEQRAIR	15_red
MCCPGLALTPVCCAPRSCAPR	15_red
MDGLIKHLAEK	15_red
MKMHFCIPVSQQRPDGLGGR	15_red
MKSDMLVESQR	15_red
MNVEADINGLR	15_red
MPIVSIR	15_red
MPLAKDLLHPSPEEEKR	15_red
MQSQIGGEFQSFPK	15_red
MRLPQGELDPNLCVPVNCQR	15_red
MRPAEAASGSDK	15_red
MRSKQVSLLHGHLATSYSSACFYVSTQSR	15_red
MSEIAGQLLACVVQCSQMLAELR	15_red
MSRGMLPSALEK	15_red
MSRQPSAPMRWAR	15_red
MTQRLTAEVENAK	15_red
MTRGLVGIGGIQSEK	15_red
MVLHIDNARLAADDFR	15_red
MWLEQEIK	15_red
NAAENEFVVLK	15_red
NAVLIMPFSER	15_red
NDLALQLQAEQENLADAEERCHLLIK	15_red
NEAELPVPATKR	15_red
NEGSNEPTKLK	15_red
NENCSIVR	15_red
NGNLNQLIEEFLAKEEK	15_red
NISTVLTTDVDEAK	15_red
NIVECNSDVREPRYLLMGGR	15_red
NKVELESR	15_red
NLVTLESGGSGGVVWR	15_red
NPGGPLEIRNLDTIFSFPGGESLR	15_red
NPSMGNMILRPGSDSRNYSITIR	15_red
NVCAFLVATYTDGR	15_red
NVEIEMNRLQQQK	15_red
NVIAEHEIR	15_red
NVIPSVLSVNGDLDR	15_red
PAGGTEPARRETGPEPAGSR	15_red
PASAAGPAAWAAQGS	15_red
PASLHPMPRGRLASESSEGHVTGSEAELQEK	15_red
PASSVSLLCRPACR	15_red
PASSYTFERDK	15_red
PATTQEPDVSEK	15_red
PERDERLGHCSSITLLDVR	15_red
PETPHTALSDFWDLSDDQSNR	15_red
PGGNVRLGR	15_red
PGPTLVDVGMAKK	15_red
PLELRTDAFMNIFNVLDR	15_red
PPFVISR	15_red
PQCGLTCLLGTETEEGFRLAPIPTGASLNR	15_red
PQQQSSVDVLKK	15_red
PSGGGTSPPEGNDK	15_red
PSLRLEK	15_red
PSSACLYVASDK	15_red
PVLESEEE on E]LYSSCRQLR	15_red
PVTCVPR	15_red
QDMACLVR	15_red
QEESKVEMSAKSADLGAMSR	15_red
QEHNQKLCILEEKLSEVR	15_red
QEPDFPHLVR	15_red
QEPLVCPNYQSYFR	15_red
QGFPNRLLYTDFR	15_red
QGLAGPDGNPGPKGVRGFIGSPGEVGQLGPEGER	15_red
QGLSTHYSQTRPDR	15_red
QIEATIPAPK	15_red
QIGVSVDTWLKSAMNQVMEELESERWAR	15_red
QILQKYSYCRQK	15_red
QIMRDTESIEQK	15_red
QIVLEGLR	15_red
QLEEEAESRAAELK	15_red
QLELDMAALNELEK	15_red
QLERDNAELESR	15_red
QLIVANAGDSR	15_red
QLVEADINGLR	15_red
QLVEADINGLRR	15_red
QLVEADTNGLR	15_red
QLVEADTNGLRR	15_red
QLVEGDTNSLRR	15_red
QLVESDINGLR	15_red
QLVESDINGLRR	15_red
QLVESDINSLR	15_red
QLVESDINSLRR	15_red
QLVETDISGLR	15_red
QLVYNMDIDVILGGGR	15_red
QLYDEEIQVLQANISDTSVIVK	15_red
QNHELTEKVQEMSDYPLLK	15_red
QNQEYQHLMDIKTRLEQEIATYR	15_red
QNQEYQVLLDVR	15_red
QNVEADINGLR	15_red
QPDEQSHLKFFRMK	15_red
QQLQVETQAKSEWTQKDHELR	15_red
QSATDPRTGIVDISILTTGMSATSR	15_red
QTVEVDTNGLR	15_red
QVALSFAKDFQEAGGSILTSFEVEDIEMAR	15_red
QVCKTAGGGSQGFSGRSAVVSR	15_red
QVLAPMLQVYAAMLR	15_red
QVLFLGMNPGPFGMAQTGVPFGE on E]VSVVR	15_red
QVSQIKYAANNGVQMMTFDSEVELMKVAR	15_red
QVTGALDNIR	15_red
RACHNCTVEIR	15_red
RADALEAAVLKK	15_red
RARELVEFMHEQFLDLR	15_red
RCRAGVVFMAGHVYAVGGFNGSLR	15_red
RDVEEWFAR	15_red
REDSMADNSQHLQIEELMNALEK	15_red
RILDDLTLCK	15_red
RILDELTLCK	15_red
RILERSMQQEPLVCPNYQSYFR	15_red
RILERSQQQEPLVCPNYQSYFR	15_red
RLASYLDKVR	15_red
RLGNIDSEVLQRLGVETEYK	15_red
RLGSIDADVSLR	15_red
RLLDELTLAK	15_red
RMHLELR	15_red
RNNQLVEAAEK	15_red
RSTELQEK	15_red
RTKEEINELNR	15_red
RTTMLDRGPEGQGR	15_red
RVYYVHDFDALK	15_red
SAAGSGGLGRISSAGASFGSR	15_red
SAEIRDAETTLTELRR	15_red
SAELSDQGKTATDEEKK	15_red
SAERTGIGAMRADQGELLNR	15_red
SAINAEEPKLR	15_red
SALGAQTCRSR	15_red
SALNTPDWFR	15_red
SALSSKTSTVR	15_red
SAPPAAADGLMGDK	15_red
SAPSSDSSPSFAR	15_red
SDLEANAEALTEEIDFLR	15_red
SDLEANAEALTQEIDFLR	15_red
SDLEANSEALIQEIDFLR	15_red
SDLEANSEALIQEIDFLRR	15_red
SDLEANTEALTEEIDFLR	15_red
SDLEANVDTLTQDIDFLK	15_red
SDLERQNQEYQVLLDGR	15_red
SDLERQNQEYQVLLDVR	15_red
SEFGIAGGPHPGGLRPSTWSQELR	15_red
SEGIEASVMKSSAAQMGKLVSDELR	15_red
SEIDFPLISPWTMAATIQAMERK	15_red
SENARLVANIDNAK	15_red
SEVVANEPNETMDRHTLINR	15_red
SGLEQEIATYR	15_red
SGPATTFYASSK	15_red
SGPATTICSYDK	15_red
SGQVEGVRQMHQNAPRSQIATER	15_red
SGSVVAMTGDGVNDAVALK	15_red
SIAEQLEAMSSIIAAHLDSSTLWSLAQLCR	15_red
SIGADPGGHIPRPHPHPVPDYELK	15_red
SINELKNTSGLLYPPEAPELQIR	15_red
SINGSPGR	15_red
SISSRGSDAPSLQNR	15_red
SIVHPSYNSNTLNNDIMLIK	15_red
SLADILEYVRQVEMR	15_red
SLDDARKR	15_red
SLDLDSIIAEVK	15_red
SLDVPTAADVEVNLR	15_red
SLEAPRDIGFGAGDVTTTGK	15_red
SLEQAVPVR	15_red
SLFEQALSVSGALLER	15_red
SLGERLGQLGGAVTDLRECVGELR	15_red
SLHINGGGSAAEQREK	15_red
SLHSLGGSNRISVSGGYR	15_red
SLLPDSGPTGSWGSGVGLR	15_red
SLQISHLSWADAGSYR	15_red
SLSAYSGGNRASTEFLRPHEGALR	15_red
SLSGGMKR	15_red
SLVNLGGSK	15_red
SMQQEPLVCPNYQSYFR	15_red
SPAATQEVSVELAK	15_red
SQEESLRGPNPAGAPSAGRSAR	15_red
SQEVENQETLRPLAKDNQEPLR	15_red
SQKQEPLVCPNYQSYFR	15_red
SQLGDRLNVEVDAAPTVDLNR	15_red
SQLGFCQLKK	15_red
SQQQDPLVCPNYQSYFR	15_red
SQQQEPLVCPNYQSYFR	15_red
SQSQPPDGAWGEGQNMLMILK	15_red
SQVSPAPCVCTLRTNVSLWLPTWSRCAR	15_red
SQYEALVETNR	15_red
SQYEALVETNRR	15_red
SRAEAESWYR	15_red
SRLEQQAATSDLTDELETKLAELEEGLDR	15_red
SRLGDRLNVEVDAAPTVDLNR	15_red
SRPMGASAAEVIETR	15_red
SSIAPFAISR	15_red
STGGSGRLGRISGPGTSFGSR	15_red
STNQLADLSANQPQR	15_red
SVCQARGRCASGGGGYGSHAR	15_red
SVQSLSLFSTVPQAESSSNSDATPAALGPARAR	15_red
SVVMYSLEK	15_red
SWGTGRGGPGGGSSVVR	15_red
TAAENDFVVLK	15_red
TAAENEFVALK	15_red
TAAENEFVALKK	15_red
TAAENEFVKLK	15_red
TAAENEFVTLKK	15_red
TAAENEFVVLK	15_red
TAAENEFVVLKK	15_red
TAAENEIVVLKK	15_red
TAANGISANGVNK	15_red
TAEERVAR	15_red
TAEQNRELQK	15_red
TAEVFSKPSKR	15_red
TAGDADAMLIKK	15_red
TALLAEAR	15_red
TALNCMVKLAK	15_red
TALTEERR	15_red
TAQIQEWALK	15_red
TAQNPEAGASPEK	15_red
TAQRAEPIGEKK	15_red
TASFNPEIENGKPNFK	15_red
TAVHAWATTYLEPHLFDAAR	15_red
TCLNVLSHVTDMLELQQK	15_red
TDALRFLCKMNPSQALK	15_red
TDIELEIYGMEGIPEK	15_red
TDLELQIESLKEELAYLK	15_red
TDLLQLQHNSDRHSMKLK	15_red
TDLPSPRVTQEDSLFR	15_red
TDLSERAKDEFR	15_red
TDLSPPAPASAPRRSWER	15_red
TDLYQQLLQQLETNQR	15_red
TEATIGVDFRERAVEIDGER	15_red
TEDESVKETLDQDNDQQR	15_red
TEFTVEVYETHARIALEK	15_red
TELLAADSLSK	15_red
TEMEGALQK	15_red
TEPDVKIMRHR	15_red
TFEEIKPLYEQLHAYVR	15_red
TFHLVSNPDLVLAVSMTK	15_red
TGEIWNEIYEEIKLEK	15_red
TGELYTWGWGK	15_red
TGERFAMLAAALETSPASR	15_red
TGETALHLAARYARADAAK	15_red
TGETIIRDMLMEKPPDEGFLR	15_red
TGISECLPRLTCMVR	15_red
TGLFAMDVVR	15_red
TGPATTICSFDK	15_red
TGREKANHISK	15_red
TGTPSLEPGPAKGFTQFTR	15_red
TGVIHEK	15_red
THCARLKQEFEDIITK	15_red
TIAMSSEVVTLEK	15_red
TIEDLRDKIPGATVENSK	15_red
TIEELQQK	15_red
TIEMPPPPKTETK	15_red
TIGKGDGQR	15_red
TIGPVAGVSCARSR	15_red
TIGSFDANKDFADR	15_red
TISELGEKAR	15_red
TISHQKNQGAAWK	15_red
TISRDLEQQMQLFMNIER	15_red
TITCLVASAER	15_red
TIVEEVVDGKVISSQVSNMSK	15_red
TIVHMDNAKLAADDFR	15_red
TKEEINELNR	15_red
TKEEINELNRMIQR	15_red
TKEEMNELNRMIQR	15_red
TKLSESTESIEK	15_red
TKPRDPQPATEDPENDVR	15_red
TKTSTKSEGLR	15_red
TKYESELSLR	15_red
TKYETELGLR	15_red
TKYETEVSLR	15_red
TKYHTELGLR	15_red
TKYQTELGLR	15_red
TLDRLQGVMDLGGRMSSR	15_red
TLEELEQK	15_red
TLELQLGDFR	15_red
TLEQLQEK	15_red
TLFNGLVR	15_red
TLFNPAPAMADLDPR	15_red
TLGEPGHVDASYWRLR	15_red
TLGTVTPR	15_red
TLISASSDTTVKVWNAHK	15_red
TLKAQNSELASTANMLR	15_red
TLLDLDNTRMTLDDIRMK	15_red
TLLQQEEK	15_red
TLNNKFANFIDKVR	15_red
TLPLCAIGSDHK	15_red
TLQAGLSSSHVSNGESLR	15_red
TLQEQLEK	15_red
TLQIEAPTVETEER	15_red
TLRIFVEASLNGGCKSQEK	15_red
TLSDLDAQK	15_red
TMAESLR	15_red
TNRIEIHTMKSLNYFSHSELR	15_red
TPLMWLMMTLLWDYVPR	15_red
TPQAYMCLPR	15_red
TPTVDAAMGNKASPSLR	15_red
TQAEQLHNHLQPGR	15_red
TQLFKFVNDSLDESTLK	15_red
TQPSLYSATFLEDVIVDLVR	15_red
TQYLAEVEAKRR	15_red
TSAKGDTALLPPFTDYR	15_red
TSEEELQLK	15_red
TSGENEFVVLKK	15_red
TSIFTILYVYSR	15_red
TSIHDFLTKDSR	15_red
TSTKSEGLR	15_red
TTVDVSLVK	15_red
TVALEALDQITPQEEPTGSYTK	15_red
TVEGLYLIIGYFMFR	15_red
TVEGLYLLIGYFMFR	15_red
TVELAACPKLEECK	15_red
TVEYKEDLGIR	15_red
TVGQPISR	15_red
TVGSYTTSVFK	15_red
TVHFQEPTLKK	15_red
TVHSYLEK	15_red
TVHTKREFTSGPSNPLTSAPSHAR	15_red
TVKCNLEKVQMMLQEK	15_red
TVLSLNSR	15_red
TVNALEIELQAQHGMR	15_red
TVNALEIELQAQHSLRNSLESTLTETEAR	15_red
TVNALEIELQAQHSMRDALESTLVETEAR	15_red
TVNALEIELQAQHSMRDSLENTLTETEAR	15_red
TVNALEIELQAQHSMRNSLENTLAESEAR	15_red
TVNALEIELQAQHSMRNSLESTLAETEAR	15_red
TVNALEIELQAQHSMRNSLESTLAETETR	15_red
TVNALEIELQAQQSMR	15_red
TVNALEIELQAQQSMRDSLENTLTETEAR	15_red
TVNALEVELQAQHNLR	15_red
TVNALEVELQAQHNLRDSLENTLTETEAR	15_red
TVNALEVELQAQHNLRNSLENTLTETEAR	15_red
TVNALEVELQAQYSLR	15_red
TVNALEVELQAQYSLRNSLENTLTETEAR	15_red
TVQGLEMELQSQLSKKAGLENTLAETECR	15_red
TVQPQEVNQSLYFVPSR	15_red
TVSAPCIHSMNVTELK	15_red
TVSAPNLR	15_red
TVSQHVINYISTSSGSKR	15_red
TVTGVRCRNR	15_red
TVVSSSLNSR	15_red
TVYAQMHNEK	15_red
TVYIASTRPEK	15_red
TVYSALGLR	15_red
TYDHDLGR	15_red
TYRLCFHFVR	15_red
VAEQAAEKTCFTVFAYGRNLGTLPDMMLR	15_red
VAGVPGPAGQHDGRRR	15_red
VAKHLEK	15_red
VALEGMRLGLDK	15_red
VAVTASEVQR	15_red
VDEDEEIIVKAMSDYWVVGK	15_red
VDEETFMVEKSLRTFLDGGR	15_red
VEEAHRYLLHCAR	15_red
VEEIIPAARVAIQTMEVSDFTSTVACFMR	15_red
VEGEGGGSIVR	15_red
VEQLSPEEEEKRR	15_red
VEVDGGIMEGGGQILR	15_red
VEVEAGGSTAGTPPLSR	15_red
VFATSFQPHIEECVK	15_red
VFDQYLAGLQDGTIYR	15_red
VFPQPSGTSEQLEAR	15_red
VGSESVFEKQCLLCK	15_red
VGTSSRYRAQR	15_red
VIEESLAVK	15_red
VILEIDNARLAADDFR	15_red
VISGYVKGRNYEVR	15_red
VKAMQEAIDAINNR	15_red
VKFEMEQSLR	15_red
VLADFYR	15_red
VLCLDCGEQTPR	15_red
VLDELTLAR	15_red
VLDLEEEGFR	15_red
VLEELEQK	15_red
VLEGARVGDYVAR	15_red
VLFGGCVYPEGSIK	15_red
VLGAFGLKEPMLESFR	15_red
VLIDGQEIK	15_red
VLIVAEDQK	15_red
VLLEIDNARLAADDFR	15_red
VLNDTRSQYEALVETNR	15_red
VLNDTRSQYEALVETNRR	15_red
VLNETRAQYEALVETNR	15_red
VLNETRAQYEALVETNRR	15_red
VLNETRSLYEALVETNRR	15_red
VLNETRSQYEALVETNR	15_red
VLNETRSQYEALVETNRR	15_red
VLRSMVDHVDDAK	15_red
VMTPSDEMALEEESEQEPPER	15_red
VPGRGSSTQIHSR	15_red
VQDLEAAQALAQSER	15_red
VQDLIGLICWQYTSEGREPK	15_red
VQLQSGATTGEVPEMEGPEKQK	15_red
VRALEEANTDLEVR	15_red
VRQLERDDAQLESR	15_red
VRQLERDNAELESR	15_red
VSIQCIIMYTAAR	15_red
VTAEQGAYLNR	15_red
VTAIDHDEPDTLHTRLR	15_red
VTALTQMESACVTIHEALKTVIDSQTHYR	15_red
VTDGALVVVDCVSGVCVQTETVLR	15_red
VTEEIIFTR	15_red
VTEGEKNVESAWNIR	15_red
VTELENDSLTNGDLK	15_red
VTENPFSIRVAR	15_red
VTGAPSTLTAPEYYELRHAQVCK	15_red
VTGDEHGTLLLGR	15_red
VTHVEAEEPLPSQDVGR	15_red
VTIASLPR	15_red
VVAVYWDQPANRAMR	15_red
VVCHPTAWDLGKGDFR	15_red
VVLCINHRGQHVGGCNPQLK	15_red
VVLQIDRACLAADDFR	15_red
VWSRVSDMEAGLSK	15_red
WGSGKQSTTVR	15_red
WQLGGSAIPLPPSHKFR	15_red
YASQLAQMQGLVTNVESQLAEIR	15_red
YEALVETNRR	15_red
YEEEVALR	15_red
YEEEVSLR	15_red
YETELGLR	15_red
YETEVSLR	15_red
YFNIEDTLGELR	15_red
YGSQLAQIQCLISNVEAQLAEIR	15_red
YGSQLAQMQCLISNVEGQLAEIR	15_red
YGSQLAQMQGLITNVESQLAEIR	15_red
YGSQLAQMQGLVTNVESQLAEIR	15_red
YGSQLAQMQHLIGNVESQLAEIR	15_red
YGSQLGQMQCLISSVEAQLAEIR	15_red
YGSQLSQVQGLITNVEHQLAEIR	15_red
YISAPEKTGR	15_red
YISELAITAR	15_red
YLEKDAMVLK	15_red
YLNMDSIVAEIK	15_red
YLPSDPLVR	15_red
YNLPTKCPVPACR	15_red
YPLFFNVSIPHHEEVIMAELR	15_red
YQAENVKK	15_red
YQTELGLR	15_red
YRNLEEIR	15_red
YSASLDAYSLTYIHK	15_red
YSCQLAQVQGLIGNVESQLAEIR	15_red
YSSQLAQMQGLITNVESQLAEIR	15_red
YSSQLGQMQCLISSVEAQLAEIR	15_red
AARLFSVR	15_redDD
DVEEWFAR	15_redDD
FAAFIDK	15_redDD
FAAFIDKVR	15_redDD
FLISPQDFARFK	15_redDD
FLMYTRHFLNK	15_redDD
FLNDRLASYLEK	15_redDD
KERELEK	15_redDD
KEETGREK	15_redDD
KELDQPVDSVPLK	15_redDD
LASYLEK	15_redDD
LLLPGELAK	15_redDD
RLLACGTYQLRK	15_redDD
ATAENEFVALK	15_yellow
DVEEWFAR	15_yellow
FAAFIDK	15_yellow
GETGPAGPAGPIGPVGAR	15_yellow
GLTGGFGSR	15_yellow
GPAGPQGPR	15_yellow
ILDELTLCK	15_yellow
ISSGGKKESR	15_yellow
LAELEGALQK	15_yellow
LAGLEEALQK	15_yellow
LASYLEK	15_yellow
LVVQIDNAK	15_yellow
QLVEADINGLRR	15_yellow
TGPATTICSFDK	15_yellow
FAAFIDK	15_yellowDD
FAAFIDKVR	15_yellowDD
FLISPQDFARFK	15_yellowDD
FLMYTRHFLNK	15_yellowDD
FLNDRLASYLEK	15_yellowDD
GFIERARYSLEK	15_yellowDD
KERELEK	15_yellowDD
LASYLEK	15_yellowDD
LGLDIEIATYR	15_yellowDD
LLLPGELAK	15_yellowDD
SQLAVMTLSAVTGRDR	15_yellowDD
TPGGSSTLEK	15_yellowDD
VLDELTLAR	15_yellowDD
YGSQLSQVQGLITNVEHQLAEIR	15_yellowDD
ATPINVYDR	16_yellow
GETGPAGPAGPIGPVGAR	16_yellow
GIPGPVGAAGATGAR	16_yellow
GVFTKEMFSHFSR	16_yellow
ISSGGKKESR	16_yellow
ISSMERGLR	16_yellow
LALSSLPR	16_yellow
PAGLGYLSGGR	16_yellow
PMYVVTASTETNSR	16_yellow
SLQGAARMGR	16_yellow
SSLSRLGSSR	16_yellow
VTSVADATKR	16_yellow
GETGPAGPAGPIGPVGAR	18_blue
GIPGPVGAAGATGAR	18_blue
ISSGGKKESR	18_blue
ISSMERGLR	18_blue
ISVDNELFNFMSR	18_blue
LALSSLPR	18_blue
SLASLAKR	18_blue
SSIAPFAISR	18_blue
TVVSSSLNSR	18_blue
AALGGPSGLR	19_black
CCISAAPYR	19_black
CCITAAPYR	19_black
DVEEWFAR	19_black
FAAFIDK	19_black
FLEQQNK	19_black
GETGPAGPAGPIGPVGAR	19_black
GFPGSDGVAGPK	19_black
GIPGPVGAAGATGAR	19_black
GLTGDFGSR	19_black
GLTGFGSR	19_black
GLTGGFGSR	19_black
GLVPDKAGR	19_black
GPAGPQGPR	19_black
ISSGGKKESR	19_black
LAADDFR	19_black
LALSSLPR	19_black
LASYLEK	19_black
LECEINTYR	19_black
LGLTAPPR	19_black
LGTSSASMR	19_black
PALSALPR	19_black
PLQTLPR	19_black
SAPPAAADGLMGDK	19_black
SGPATTICSYDK	19_black
SLVNLGGSK	19_black
TGPATTICSFDK	19_black
AALGGPSGLR	19_red
ADALETLRGQLEQK	19_red
ADLEAHPEGLSMPIR	19_red
ADLERQNQEYQVLLDVR	19_red
ADSARPPAPGRPSESAAVEPEDLLR	19_red
AEAESWYR	19_red
AEVEALAQQLR	19_red
AGELEAELEQLRQK	19_red
AGGKGFSGGFGSR	19_red
AGLQFPVGR	19_red
AGPSTSPLVAYVAR	19_red
AGSAFIDKVR	19_red
AGYGSQSLSNK	19_red
AISKNVLFSHLDDNER	19_red
AIVGFQR	19_red
AKANVTDIVTR	19_red
AKLEAAVAEAEQQGEAALNDAR	19_red
AKQDMACLVR	19_red
ALADEYEEK	19_red
ALASDFFNRTQLRYR	19_red
ALDEKAQHLATDLDGLK	19_red
ALDLSYIFQR	19_red
ALEDANTDLEQKIR	19_red
ALEDLACKLCPHVLR	19_red
ALEEANAELEREIK	19_red
ALEELTEKLNEAQK	19_red
ALGLELEEAK	19_red
ALSATFLVCEFLQGMR	19_red
ALSTKMTSIEK	19_red
ALTLPVSR	19_red
APGASRADEKMEELVVEVR	19_red
APVSVCVESSVSQPLR	19_red
AQYEALVETNRR	19_red
ARLEAEINTYR	19_red
ARLECEINTYR	19_red
ARLEGEIDTYR	19_red
ARLEGEINTYR	19_red
ARLELEMETYR	19_red
ARLEVE on E]INTYR	19_red
ARVECEINTYR	19_red
ASAENEFVALKK	19_red
ASLGGGGGGISSVTSPNSNVTTPNSQRSPGLIYR	19_red
ATAENEFLALK	19_red
ATAENEFVALK	19_red
ATAENEFVALKK	19_red
ATAENEFVVLK	19_red
ATAENEFVVLKK	19_red
ATVLAEPKERGER	19_red
AVAEKYKEK	19_red
AVEAELEKAQKINR	19_red
AVENSSTAIGIR	19_red
AVGAQELR	19_red
AVGFAWGDKSGVEVEWHHRGSSFGCSALVR	19_red
AVSIWLR	19_red
CCISAAPYR	19_red
CCITAAPYR	19_red
CDSGTKINSK	19_red
CEEIKATVIR	19_red
CFVNQLNSK	19_red
CKLAELEGALQK	19_red
CQIGDRLNVEVDAAPTVDLNR	19_red
CQLGDRLNVDVDAATPVDLNR	19_red
CQLGDRLNVE on E]VDAAPTVDLNR	19_red
CQLGDRLNVEVDAAPTVDLNR	19_red
DAASLAKPSYIETK	19_red
DDLVGLALPR	19_red
DEDSLESTGLQEVLKK	19_red
DHDFSSDLLRQLNSLR	19_red
DIMIEQLDKTLAR	19_red
DIVEKVIGK	19_red
DKDTGELVALK	19_red
DLAEIGIAVGNNDVKQPEGTGMIDEEFTVAR	19_red
DLAPATNYSLR	19_red
DLEGEEQR	19_red
DLEKKLVPTEMISYR	19_red
DLGFNGAPYR	19_red
DLNLDCIVAEIKEQYDDIAR	19_red
DLTQECIDHLLVNLR	19_red
DLYSALRENLNQMMVK	19_red
DMAPPPGIEKTLAK	19_red
DNAELESR	19_red
DNAQLESR	19_red
DPLLVEVSRLQDNIMKDIAELR	19_red
DSLENTLTETEAR	19_red
DSLHSLMATLSASNPFFVR	19_red
DSLHSLMATLSSSNPFFVR	19_red
DTNLMENKIQEK	19_red
DVDCAYIR	19_red
DVDCAYLR	19_red
DVDCAYVR	19_red
DVEEWFAR	19_red
DYCPMVTVHYIKDPTLR	19_red
EAAAKQRVLSR	19_red
EAAVQAKEAEELAEK	19_red
EAECVEADSGR	19_red
EAECVQADSGR	19_red
EAGNEPPTPRKK	19_red
EALDIAMQIDEVWKDMEPRSSAAVVISQR	19_red
EANAISVELKKK	19_red
EEAIRQEIAALSER	19_red
EEALRELEWRQR	19_red
EERELLTEQRDAR	19_red
EGNHIRQHQTLHVSQSFAK	19_red
EGSLAIREGLDPTVRVVLCDCAR	19_red
EHPKEDLSLR	19_red
EIATYGAALFHETYQQMKISELWESVTR	19_red
EIDAQGKYMAEALLLR	19_red
EIETLEEK	19_red
EKNKTSQFEQLK	19_red
ELAAVCTIGSHVQGMIR	19_red
ELDALALKLK	19_red
ELEETNQK	19_red
ELEPLQEK	19_red
ELFSDDGLLVYAK	19_red
ELGEISYCLR	19_red
ELGGDLATPRTPEEAQR	19_red
ELGINNMGELVSVDR	19_red
ELGLDGYKGVSLANWMCLARWESNYNTR	19_red
ELIERKYYYR	19_red
ELMYPTSVLR	19_red
ELQELLYK	19_red
ELQQRANENKQTHSR	19_red
EMALNRISGLPGR	19_red
EQIKTLNNQFASFIDKVR	19_red
EQKNNVEMQVQK	19_red
EQQNLQAELDTR	19_red
ERERALVSLR	19_red
ERSQQQDPLVCPNYQSYFR	19_red
ERSQQQEPLVCPNYQSYFR	19_red
ESGKNKHSSGQQNLNTITYETLK	19_red
ETEVQVKELR	19_red
ETIYKLLSNSR	19_red
ETKQQELSLR	19_red
EVEARYAMQMEQLNGVLLHLESELAETR	19_red
EVGSEHLPLLTSTGGKLSETFPMK	19_red
EVINVCSDQRLLDSLR	19_red
EVSRAFHLNR	19_red
EVVTLADSFRAAFVDGTFYEALR	19_red
EVWRIEEMRR	19_red
EYGKGLR	19_red
EYIENADKK	19_red
EYQEVLNSK	19_red
EYQEVMNSK	19_red
FAAFIDK	19_red
FAAFIDKVR	19_red
FAAPVLAEVR	19_red
FGADYSR	19_red
FLDQIYEVAIMK	19_red
FLEQKNK	19_red
FLEQKNKLLETK	19_red
FLEQQNK	19_red
FLEQQNKLLETK	19_red
FLEQQNKVLETK	19_red
FLISPQDFARFK	19_red
FLMYTRHFLNK	19_red
FLNDRLASYLEK	19_red
FLSSLEEIFDAAK	19_red
FNVVLRGEEGIR	19_red
FPQSLPIDR	19_red
GAGLGMYAGGGLGFGGPGR	19_red
GAILTGPPGTGK	19_red
GALPPIDMAAAGPGR	19_red
GAWSLSARSAGLGR	19_red
GDLERQNQEYQVLLDVR	19_red
GEAGPAGPAGPAGPR	19_red
GEICARHLLTEGVDNR	19_red
GELLSCYTKIEQELR	19_red
GESYTQAAVNFHQIR	19_red
GETGPAGPAGPIGPVGAR	19_red
GFIERARYSLEK	19_red
GFPGSDGVAGPK	19_red
GGVTCGGLTYSTTPGR	19_red
GIGYDKLYSGYYK	19_red
GIPGPVGAAGATGAR	19_red
GITYHSR	19_red
GLAGHSEKGPR	19_red
GLQHPNIVRFYDSWESILK	19_red
GLQTVHINENFAKLAEALYIADR	19_red
GLTGDFGSR	19_red
GLTGFGSR	19_red
GLTGGFGSR	19_red
GLVPDKAGR	19_red
GLYPETLSPEQLEK	19_red
GPAGPQGPR	19_red
GPGAVPPEPKHSK	19_red
GPGGSVDSGPPPDTELGIR	19_red
GQIVVSLQSRDRIGTGGQVVDCSR	19_red
GQLTPSSGIGEQGIWEHLQAVPAMTPAPGDSR	19_red
GSEGPQGVR	19_red
GTRVLDELTLAR	19_red
GVAASDERFLR	19_red
GVASVQGLSAGETMELR	19_red
GVFTKEMFSHFSR	19_red
GVVGGKMDENRFVAVTSSNAAK	19_red
GYSEEHLEGILDIVHLNHILQR	19_red
HGDSLKEVKMEINR	19_red
HQMLEVSLPR	19_red
HWHDIELQNLGAVVSRLEAELR	19_red
IADADATVKNLEQEADR	19_red
IAEQQEK	19_red
IAGFDER	19_red
IAQQEEK	19_red
IASGSGGVAKADK	19_red
IASVVLQQIEK	19_red
IDELANVTMKDYSK	19_red
IDSATMNDNITTSLR	19_red
IDSGGYEPEGLENK	19_red
IEDLKQMKAYLK	19_red
IERELEANAEELAR	19_red
IESKYENITKSTTELTK	19_red
IFIELETK	19_red
IFQERSK	19_red
IFQNDMQETIAQLFKTVSTLSEELEDTR	19_red
IGTHTRMHR	19_red
IIEQQLLVDQLSDELTK	19_red
IIGVDINKDK	19_red
IIPADLETK	19_red
IISFHAMHIGSRKASDNFLK	19_red
IKAVVQQEGDNK	19_red
ILDDLTLCK	19_red
ILDELTLCK	19_red
ILDELTLCKADLEAQVESLKEELLCLK	19_red
ILDELTLCKADLEAQVESLKEELLSLK	19_red
ILDELTLCKADLEAQVESLKEELMCLK	19_red
ILDELTLCKADLEMQVESLKEELICLK	19_red
ILDELTLCKADLEMQVESLKEELVCLK	19_red
ILDELTLCKSDLEAQVESLREELLCLK	19_red
ILDELTLCRSDLEAQMESLKEELLSLK	19_red
ILDELTLCRSDLEAQVESLKEELLCLK	19_red
ILDELTLSKANLEAQVESLKEELLCLK	19_red
ILEDIESR	19_red
ILKSQLGDK	19_red
ILSGKNMMNNFLK	19_red
ILVATIENNK	19_red
IPSVFSSPLNSPLDR	19_red
IQELQLAASRHGDNLR	19_red
ISGLIYEETR	19_red
ISHRTLARQMFEGEMASLEALR	19_red
ISKMWNQINEFSKEDTIDYVLIIGMAGR	19_red
ISSGGKKESR	19_red
ISVDNELFNFMSR	19_red
ITAAPYR	19_red
ITAPNYLPNEQDVLRSR	19_red
ITSLDMPSK	19_red
IVEVELQGK	19_red
IYVVDVGTEPR	19_red
KAQGETEESEK	19_red
KDAERITQSCFPPLK	19_red
KDIDMLEEFAYLR	19_red
KDPSLVR	19_red
KEALMQEK	19_red
KEEEELVALK	19_red
KEGASGFGGGPPGPSLPDPEVAAK	19_red
KEIEEEK	19_red
KEKESEPYSELK	19_red
KEQSETEQDILR	19_red
KERELEK	19_red
KESHLYDLGK	19_red
KESLIDSASIR	19_red
KFDEVLDQMNK	19_red
KFESLLELVEYYQCHSLK	19_red
KFRDAASVSNTLGK	19_red
KGCFLWNCVFPR	19_red
KGKASPIR	19_red
KGSSTDISEDWEK	19_red
KHEENGAK	19_red
KICKEMNSMLLK	19_red
KIDQPQEK	19_red
KIEKNLDELEEK	19_red
KKLAGHQETSTK	19_red
KKLVEAEELEEK	19_red
KKMITNNPHLQK	19_red
KKPSLHAWQDPSFVVAVDR	19_red
KKTVSFSSMPTEK	19_red
KKYDEVLDQMIK	19_red
KLFEENK	19_red
KLLSACAANTAMDLALK	19_red
KLMAEMIDAANQK	19_red
KLQSQEQVIR	19_red
KLQSQIENLKK	19_red
KMAEEIEK	19_red
KMQLEITK	19_red
KMSILETK	19_red
KPGRGIQASSSR	19_red
KQATDMHVFNAAK	19_red
KQDEKDFGSILSK	19_red
KQDLTHQLK	19_red
KQIQEVHTK	19_red
KQLE on E]EIQK	19_red
KQLHPNNTIMKK	19_red
KQLWVALIEK	19_red
KRQEEELR	19_red
KSDLEANAEALTEEIDFLR	19_red
KSDLEANAEALTQEIDFLR	19_red
KSDLEANSEALIQEIDFLR	19_red
KSDLEANSEALIQEIDFLRR	19_red
KSGTSSTCSARR	19_red
KSKDPQQVIR	19_red
KTAAHAIPKLYSLDSDQK	19_red
KTEEAAAANKR	19_red
KTEITDK	19_red
KTGAAAAPK	19_red
KTHKMFQSSNQTAER	19_red
KTLHPSRYSDSSGISR	19_red
KTLMLFQTAR	19_red
KTPGTDVCALK	19_red
KTPKPEGR	19_red
KTTQSPASRHMPVESTTK	19_red
KVEEKTNEPMNSIVR	19_red
KVNEIESR	19_red
KYEEELSLR	19_red
KYEEEVALR	19_red
KYEEEVSLR	19_red
KYGFTFVGIR	19_red
KYTEQDK	19_red
LAADDFR	19_red
LAAENAEK	19_red
LAAESEELSLR	19_red
LAELEGALQK	19_red
LAGIEERYK	19_red
LAGLEEALQK	19_red
LALSSLPR	19_red
LAPAAGAPPGAPSFR	19_red
LASDDFR	19_red
LASELNHVQEVLEGYR	19_red
LASELNHVQEVLEGYRK	19_red
LASYLDK	19_red
LASYLEK	19_red
LASYLEKVR	19_red
LASYLERVR	19_red
LATMLEK	19_red
LDIGVTGGMGSGK	19_red
LDINFGVEGNR	19_red
LDSNRIGR	19_red
LDTGNLCLVIADANPGRTGVITNR	19_red
LDTPTELPLEPAGSLAK	19_red
LDTVQQMGGMENILR	19_red
LEADVARR	19_red
LEAQERSHQK	19_red
LECEINTYR	19_red
LEDLFALGK	19_red
LEENIKAAENQGELAFQDAK	19_red
LEGEIDTYR	19_red
LEGEINTYR	19_red
LEGEVNPNSLSTTYK	19_red
LELDANAEELARVK	19_red
LELDRRMEVLTTSLEK	19_red
LELQGEELR	19_red
LEMYGIRLYPAK	19_red
LERVLSPDHR	19_red
LFNSEDTLCSVKAELEVR	19_red
LFRIEEELSETK	19_red
LGDSNFRDR	19_red
LGIHGYAFAITNNGYILTHPELR	19_red
LGINSLQELK	19_red
LGLDIEIATYR	19_red
LGLDIEIATYRR	19_red
LGLGFGAGR	19_red
LGNTWSR	19_red
LGTSSASMR	19_red
LGVMEVR	19_red
LHNTHLQLETLAR	19_red
LIAELESR	19_red
LIDDAPLDEVKQESHEVLK	19_red
LIDELLTGK	19_red
LIGEELAQLK	19_red
LILSHTQCGQSR	19_red
LIQINGDHIIETK	19_red
LISVHGALEK	19_red
LLADELEALK	19_red
LLEADLQER	19_red
LLEGEEQR	19_red
LLEQQNKLLETK	19_red
LLGVVEELDK	19_red
LLLPGELAK	19_red
LLNEIQEK	19_red
LLRDYQELLGTK	19_red
LMIHDSGSPLR	19_red
LMKTCTDPDISPVLLDVR	19_red
LMSLLEK	19_red
LNVEVDAAPAVDLNR	19_red
LNVEVDAAPTVDLNR	19_red
LQEVLQEK	19_red
LQFYQNR	19_red
LQGEATDPSHRYHFDTYPALIR	19_red
LQTFLDGESLR	19_red
LSDLRGLGELR	19_red
LSDRDFLRSMENAIR	19_red
LSEFPHFRNNHK	19_red
LSEGGPFSFITDLNRIELPGGPNR	19_red
LSNSFGGSNNIIYADLR	19_red
LSQTCMVISTNTGR	19_red
LSSCPSGRQPAALLDVR	19_red
LSSSYKSFK	19_red
LSVEADINGLRR	19_red
LSVETDINGLRR	19_red
LTAEIENAK	19_red
LTAEVENAK	19_red
LTDTLLR	19_red
LTEELKDQLK	19_red
LTELEEQK	19_red
LTELEQEK	19_red
LTLDTTFSPNTLAR	19_red
LTLHSCIHGFVSR	19_red
LTVWLGQGK	19_red
LVARIDNAK	19_red
LVIQIDNAKLASDDFR	19_red
LVLLVEK	19_red
LVLQIDNAKLASDDFR	19_red
LVQLEAALQK	19_red
LVVNIDNAK	19_red
LVVNIDNAKLASDDFR	19_red
LVVQIDDAK	19_red
LVVQIDNAK	19_red
LVVQIDNAKLAADDFR	19_red
LVVQIDNAKLASDDFR	19_red
MAHAEIEQK	19_red
MDHIIERAILEK	19_red
MDLIIDYIADTLTQVNEFKMGR	19_red
MDVYKGLIDGHRFLFYDK	19_red
MFLLYRHEVFADVLEQR	19_red
MFTEIAVR	19_red
MLLNHMWIESR	19_red
MREPLLMFFAAK	19_red
MRGPGYSVKFLGVVWSEAGMIER	19_red
MSAGEIVCLVGQAK	19_red
MSEIAGQLLACVVQCSQLLAELR	19_red
MTNNFAVELEDMAELLLR	19_red
MYLGAGGQSPIEQK	19_red
NAISNVNETSVFLEWIPPADTGGR	19_red
NGIDLLMKYIYKGFEK	19_red
NIFIIFYQGEQLR	19_red
NIPPSDMAQIKAKVAAMAALQELR	19_red
NKVELESR	19_red
NLDVTPASDLEVSLR	19_red
NLRQMSKDYQQVLLDVR	19_red
NLVTLESGGSGGVVWR	19_red
NQFITPQKQYAR	19_red
NSLENTLTETEAR	19_red
NTLGYINLGTSENKLCTDLLAER	19_red
NTVMPALVPQLESPPGQPDTRAVR	19_red
NVAVPESNRSDQGGR	19_red
NVCAFLVATYTDGR	19_red
NYYEVLVLGGGSGGITMAARMK	19_red
PASSYTFERDK	19_red
PERDERLGHCSSITLLDVR	19_red
PGAAGAGAGPAGLDAAR	19_red
PGAAITMFSCVK	19_red
PGPIGPAGAR	19_red
PGPTLVDVGMAKK	19_red
PKDNLPSSLPR	19_red
PLDMSTHQREALAGK	19_red
PLEAGELQK	19_red
PLPGRCCITAAPYR	19_red
PSKAGSLR	19_red
PVLLEDARR	19_red
QDAEPMFWEITRLR	19_red
QDMACLVR	19_red
QDPNYLATMAMDGMEVVILDVR	19_red
QEILEKHIETQK	19_red
QELARRAR	19_red
QFLLLVCDMIRMILHPPR	19_red
QFPYPKYEPVGLHDIMLLK	19_red
QGQKLEMMLEQK	19_red
QGQLSVEDITTMVLCK	19_red
QIEATIPAPK	19_red
QIVLEGLR	19_red
QKLAQREEALQK	19_red
QLAEEIRSLERQK	19_red
QLAEELGALK	19_red
QLEEYLTEAGGGR	19_red
QLERDNAELESR	19_red
QLERENASLEGR	19_red
QLMLLETK	19_red
QLVEADINGLR	19_red
QLVEADINGLRR	19_red
QLVEADINSLR	19_red
QLVEADTNGLRR	19_red
QLVEGDTNSLRR	19_red
QLVESDINGLR	19_red
QLVESDINGLRR	19_red
QLVESDINSLR	19_red
QLVESDINSLRR	19_red
QLVQRSTIAPMR	19_red
QLVVQRASGSAQR	19_red
QNHELTEKVQEMSDYPLLK	19_red
QNQEYQVLLDVR	19_red
QPLRYLTYDR	19_red
QQLDPKSHQFIK	19_red
QRELSRIEEALQK	19_red
QSATDPRTGIVDISILTTGMSATSR	19_red
QSLLYDVDVGCR	19_red
QSVAQLCATVIDCNRQVKHVLR	19_red
QVALSFAKDFQEAGGSILTSFEVEDIEMAR	19_red
QVSQIKYAANNGVQMMTFDSEVELMKVAR	19_red
QVTPRSGWLKPFYFIELMESR	19_red
RDLERHNQEYQVLLDVR	19_red
RDLERQSQEYQVLLDVR	19_red
RDVEEWFAR	19_red
RFREAGELAHHHR	19_red
RGVEPQELAAFR	19_red
RLAEEGSLPVWR	19_red
RLGNIDSEVLQRLGVETEYK	19_red
RMHLELR	19_red
RRGIYSNMLGFLGGVSWAMLVAR	19_red
RSYPFFF	19_red
SAPPAAADGLMGDK	19_red
SDAGVEEKKVPSR	19_red
SDLEANTEALTEEIDFLR	19_red
SDLERQNQEYQVLLDGR	19_red
SDLERQNQEYQVLLDVR	19_red
SDRSAPDRSVAGGGTMSVSVR	19_red
SEIELLRSQMTNERISMQNLEALLVANR	19_red
SENARLVLQIDNAK	19_red
SENDRLVLQIDNAK	19_red
SGEELQTLGQIELCFTKDLQLR	19_red
SGIMGTESTGRQQK	19_red
SGPATTICSYDK	19_red
SINELKNTSGLLYPPEAPELQIR	19_red
SIVHPSYNSNTLNNDIMLIK	19_red
SIYAQKFDPR	19_red
SKCEEIKATVIR	19_red
SLADILEYVRQVEMR	19_red
SLDDARKR	19_red
SLDLDSIIAEVK	19_red
SLDRRER	19_red
SLGERLGQLGGAVTDLRECVGELR	19_red
SLMALMHNLR	19_red
SLQGAARMGR	19_red
SLSDNVNLPQGVR	19_red
SLSGGMKR	19_red
SLVEPGSAAEVLGTLVAEMARDPVR	19_red
SLVNLGGSK	19_red
SMQQEPLVCPNYQSYFR	19_red
SPGPGSPEAEAGRGFR	19_red
SPPVQCPGLVLDARTSYEKLASQEVSPFAR	19_red
SQIGPIEEGPYNKTYEGGRDVLR	19_red
SQQQDPLVCPNYQSYFR	19_red
SQQQEPLVCPNYQSYFR	19_red
SQVSPAPCVCTLRTNVSLWLPTWSRCAR	19_red
SQYEALVETNR	19_red
SQYEALVETNRR	19_red
SRAEAESWYR	19_red
SRQSTITFHSGSR	19_red
SSFEPEK	19_red
SSYWSSLLHDVQEGSSVAR	19_red
STAAMKEQLASLDDALK	19_red
STELLIR	19_red
SVSALGSCGPR	19_red
SWQPASFQPIFR	19_red
TAAENDFVVLK	19_red
TAAENEFVALK	19_red
TAAENEFVALKK	19_red
TAAENEFVVLKK	19_red
TAAENEIVVLKK	19_red
TAAENQIAVLKK	19_red
TAEERVAR	19_red
TAELEEEKIK	19_red
TAQRAEPIGEKK	19_red
TCIGTRMKNLAAK	19_red
TDAQWLQVLDTPTK	19_red
TDKQRNDGTIYR	19_red
TDLQGSASPRTPLSER	19_red
TDVFQENISSKR	19_red
TEAEPIISDPILTRDSTK	19_red
TEAWVLETAGRLWAARR	19_red
TEKHGGALGLSTPKAESSSK	19_red
TEKIETIK	19_red
TELSKGVAGGSPQNAISLEK	19_red
TEWALQLMNEGLFLK	19_red
TFARTIRGGCSEYR	19_red
TGHPLAPYLEK	19_red
TGKLCVTQLAQQEK	19_red
TGPATTICSFDK	19_red
TGVIHEK	19_red
TIEELQQK	19_red
TIEELQQKVK	19_red
TIEMPPPPKTETK	19_red
TIGTQMSR	19_red
TINLEEKIQRR	19_red
TIVADSIGRGCKR	19_red
TKEEINELNR	19_red
TKEEINELNRMIQR	19_red
TKEEMNELNRMIQR	19_red
TKEMVRTK	19_red
TKMVYCKIDQTQR	19_red
TKNMFLTRALEK	19_red
TKPFSSR	19_red
TKPRDPQPATEDPENDVR	19_red
TKTSTKSEGLR	19_red
TKYETELGLR	19_red
TKYETEVSLR	19_red
TKYHTELGLR	19_red
TKYQTELGLR	19_red
TKYQTEQGLR	19_red
TLCLPPPAAAENPK	19_red
TLEEILSR	19_red
TLEELEQK	19_red
TLEMRQLSGLGDLR	19_red
TLESLGKELISGLLDDFVEK	19_red
TLFQTKNSVMRK	19_red
TLGSVQAPSYRVR	19_red
TLKDKAEGPLR	19_red
TLLEKCTK	19_red
TLNKFASFYDKILETK	19_red
TLNNDIMLIK	19_red
TLPLENDPLLSEK	19_red
TLPSRLTWMRR	19_red
TLQQVGSLNMLGR	19_red
TLQVMEAAPGTGLLFSYGDPSGDRFERDTR	19_red
TLRSSPKNEVLHTDIMK	19_red
TLSDKRSLGSSGAR	19_red
TLSPITGLSLAR	19_red
TLVDEVSLKMTLENIHK	19_red
TLWSQPSR	19_red
TMAGVEALQLVDR	19_red
TNNDTHQAR	19_red
TNYIVTAQTEIWVYGGRKALMR	19_red
TQELESKMK	19_red
TQVARMIAPDELENEIVMK	19_red
TSIFTILYVYSR	19_red
TTKATQTQDSSFSGLIR	19_red
TTSAISR	19_red
TVASPPASLPQGNR	19_red
TVDASGVEAVMVR	19_red
TVFSLERQK	19_red
TVHFQEPTLKK	19_red
TVHSYLEK	19_red
TVLSLNSR	19_red
TVMGVYPARGALPNILPTPNGSGER	19_red
TVNALEIELQAQHGMR	19_red
TVNALEIELQAQHNMRNSLESTRAETEAR	19_red
TVNALEIELQAQHSLRNSLESTLTETEAR	19_red
TVNALEIELQAQHSMRDALESTLVETEAR	19_red
TVNALEIELQAQHSMRDSLENTLTETEAR	19_red
TVNALEIELQAQHSMRNSLENTLAESEAR	19_red
TVNALEIELQAQHSMRNSLESTLAETEAR	19_red
TVNALEIELQAQHSMRNSLESTLAETETR	19_red
TVNALEIELQAQQSMR	19_red
TVNALEIELQAQQSMRDSLENTLTETEAR	19_red
TVNALEVELQAQHNLR	19_red
TVNALEVELQAQHNLRDSLENTLTETEAR	19_red
TVNALEVELQAQHNLRNSLENTLTETEAR	19_red
TVNALEVELQAQYSLR	19_red
[truncated: 75 more rows]
