# Supplementary material for: Investigation of Natural Dyes and Taxonomic Identification of Fibers Used in Chancay Textiles by Vibrational Spectroscopy and Mass Spectrometry
Source: J Proteome Res. 2025 Jan 3;24(2):710–28. doi: 10.1021/acs.jproteome.4c00809 (PMC11812008; doi:10.1021/acs.jproteome.4c00809)
Supplement: Supplementary file 4 — pr4c00809_si_004.xlsx [file pr4c00809_si_004.xlsx]

## Sheet: Table S5
Table S5. Species assignment based on BLAST results. Camelid peptides colored gold
Sequence	Sample Count	Ovis Query	Ovis Percent	Vicugna Query	Vicugna Percent	Camel Query	Camel Percent	Comments	Protein
LASYLEK	10	100	100	100	100	100	100	conserved, whale	Keratin
FAAFIDK	10	100	100	100	100	100	100	conserved, bovids	Keratin II
ISSGGKKESR	9	100	100	100	100	100	100	conserved, whale	THO complex
DVEEWFAR	9	100	87.5	100	100	100	100	camelid	Keratin I
GETGPAGPAGPIGPVGAR	8	100	100	100	100	100	100	conserved	Collagen
LVVQIDNAK	7	100	100	100	100	100	100	conserved	Keratin I
GPAGPQGPR	7	100	100	100	100	100	100	conserved	Collagen
GIPGPVGAAGATGAR	7	100	100	100	93.3	100	93.3	conserved	Collagen
TGPATTICSFDK	6	100	91.7	100	100	100	100	camelid	KAP 3-3
LAADDFR	6	100	100	100	100	100	100	conserved	Keratin I
GLTGGFGSR	6	100	100	100	100	100	100	conserved	Keratin II
LLLPGELAK	5	100	100	100	100	100	100	conserved	Histone 2B
LVVQIDDAK	5	100	88.9	100	88.9	100	88.9	conserved, whale	Keratin I
LAGLEEALQK	5	100	100	100	100	100	100	conserved	Keratin II
LALSSLPR	5	87	100			100	87	could be pig	MDM2 Binding
LAELEGALQK	5	90	100	100	100	100	100	camelid	Keratin II
FAAFIDKVR	5	100	100	100	100	100	100	conserved	Keratin II
FLNDRLASYLEK	5	100	100	100	100	100	100	conserved	Keratin I
FLEQQNK	5	100	100			100	100	conserved	Keratin II
FLMYTRHFLNK	5			63	85.7	54	100	low conservation	Pancreatic lipase
ILDELTLCK	5	100	100	100	100	100	100	conserved	Keratin I
VLDELTLAR	4	100	100			100	100	conserved	Keratin I
YGSQLSQVQGLITNVEHQLAEIR	4	100	78.3	100	100	100	100	camelid, lower alternatives for camelids	Keratin I
SLVNLGGSK	4	100	88.9	100	88.9	100	88.9	conserved	Keratin II
QLVEADINGLRR	4	100	91.6	100	91.6	100	91.6	conserved	Keratin I
LGLDIEIATYR	4	100	100	100	100	100	100	conserved	Keratin II
KERELEK	4	100	100	100	100	100	100	conserved	Protein RRP5
GLTGFGSR	4	100	100	100	100	100	100	conserved	Keratin II
AALGGPSGLR	4	90	89	70	100	80	100	could be pig	Zinc Fingr
ATAENEFVALK	4	100	100	100	100	100	100	conserved	Keratin II
TVLSLNSR	3	100	100	100	100	100	100	conserved	BECN-1
TKEEINELNR	3	100	100	100	100	100	100	conserved	Keratin II
YGSQLAQIQCLISNVEAQLAEIR	3	100	82	100	82	100	82	conserved	Keratin I
TVHSYLEK	3	100	100	100	100	100	100	conserved	Cohesin SA-1
YGSQLAQMQHLIGNVESQLAEIR	3	100	91.3	100	86.96	100	91.3	conserved	Keratin I
QLVESDINGLRR	3	100	100	100	100	100	100	conserved	Keratin I
SLGERLGQLGGAVTDLRECVGELR	3	91	56	91	53	37	78	unknown	Kielin
TIEELQQK	3	100	100	100	100	100	100	conserved	Keratin I
SSIAPFAISR	3	70	85.7	80	75	80	75	unknown	Ephrin receptor
SAPPAAADGLMGDK	3	92	92.3	85	69.2	100	92.8	unknown	Growth factor 10
SGPATTICSYDK	3	91	91	100	100	100	100	camelid	KAP 3-2
LTAEVENAK	3	100	100	100	100	100	100	conserved	Keratin II
LTAEIENAK	3	100	100	100	100	100	100	conserved	Keratin II
LTELEQEK	3	100	100			100	100	conserved	Myosin
LIDELLTGK	3	66	100			66	100	conserved, whale	E3 ligase
LGTSSASMR	3	100	100	100	89	100	89	unknown	igLON
LLGVVEELDK	3	100	70			100	70	unknown	Ihibitory synaptic 2A
LNVEVDAAPTVDLNR	3	100	100	100	100	100	100	conserved	Keratin I
LASDDFR	3	100	100	100	100	100	100	conserved	Keratin I
LASELNHVQEVLEGYR	3	93	100	100	100	100	100	camelid	Keratin II
LECEINTYR	3	100	100	100	100	100	100	conserved	Keratin I
ISSMERGLR	3	100	100	100	100	100	100	conserved	ELKS/Rab6
LDTGNLCLVIADANPGRTGVITNR	3	91	77	100	100	67	91	vicugna	40S Ribosomal
GFPGSDGVAGPK	3	100	100	100	92	100	92	ovis	Collagen
GLVPDKAGR	3	100	100	66	100	100	89	ovis	Galectin 7
EYQEVLNSK	3	100	89	100	89	100	89	conserved	Keratin II
GLTGDFGSR	3	100	89	100	89	100	89	conserved	Keratin II
EYQEVMNSK	3	100	100	100	100	100	100	conserved	Keratin II
IASGSGGVAKADK	3			92	67	92	75	unknown	Neurogenic locus
FLISPQDFARFK	3	100	100	100	92	100	92	conserved	Coiled coil domain
GFIERARYSLEK	3	83	80	83	80	83	80	conserved	Trophinin
DVDCAYLR	3	100	100	100	100	100	100	conserved	Keratin II
DSLENTLTETEAR	3	100	100	100	100	100	100	conserved	Keratin I
CCITAAPYR	3	100	100	100	100	100	100	conserved	Keratin II
AIVGFQR	3	85	100	85	83	85	100	conserved	Torsin 4a
DVDCAYIR	3	100	87	100	87	100	87	conserved	Keratin II
AEAESWYR	3	100	100	100	100	100	100	conserved	Keratin II
DVDCAYVR	3	100	100	100	100	100	100	conserved	Keratin II
CCISAAPYR	3	100	100	100	100	100	100	conserved	Keratin II
ATAENEFVALKK	3	100	100	100	100	100	100	conserved	Keratin II
